# Supplementary material for: A small molecule disrupts G4–STAT1 interaction and synergizes with olaparib to drive cancer cell death
Source: Nucleic Acids Res. 2026 May 5;54(9):gkag383. doi: 10.1093/nar/gkag383 (PMC13139855; doi:10.1093/nar/gkag383)
Supplement: gkag383_Supplemental_Files [file gkag383_supplemental_files.zip]

Archive with 2 entries (2 files):
- BLM-supporting information-NAR-00813-L-2026.pdf
- Supplementary Data File S1.xlsx
