# Supplementary material for: A small molecule disrupts G4–STAT1 interaction and synergizes with olaparib to drive cancer cell death
Source: Nucleic Acids Res. 2026 May 5;54(9):gkag383. doi: 10.1093/nar/gkag383 (PMC13139855; doi:10.1093/nar/gkag383)
Supplement: gkag383_Supplemental_Files [file gkag383_supplemental_files.zip › Supplementary Data File S1.xlsx]

## Sheet: G4-WT vs G4-mut
protein	gene	gene_id	Description	Coverage [%]	# Peptides	# PSMs	# Unique Peptides	# AAs	MW [kDa]	calc. pI	compare	Med ratio	Ratio 1	Ratio 2	Ratio 3	p.value	adj.Pval	FC	log2FC	is_sig	DEP
A0A075B6F9	NOSIP	51070	Nitric oxide synthase-interacting protein OS=Homo sapiens OX=9606 GN=NOSIP PE=1 SV=1	26	6	23	6	304	33.4	8.72	WT vs mut	651.224	89.7013	1145.62	651.224	0.00117077	0.0026208	651.224	9.34701	TRUE	Up
Q15019	SEPTIN2	4735	Septin-2 OS=Homo sapiens OX=9606 GN=SEPTIN2 PE=1 SV=1	47	11	41	11	361	41.5	6.6	WT vs mut	543.593	588.317	543.593	23.1061	0.00648531	0.0100243	543.593	9.08638	TRUE	Up
Q00059	TFAM	7019	Transcription factor A, mitochondrial OS=Homo sapiens OX=9606 GN=TFAM PE=1 SV=1	33	11	36	11	246	29.1	9.72	WT vs mut	522.755	522.755	13.87	727.159	0.0126042	0.0177624	522.755	9.02999	TRUE	Up
C9JW69	RCC1	1104	Regulator of chromosome condensation (Fragment) OS=Homo sapiens OX=9606 GN=RCC1 PE=1 SV=1	48	10	33	10	372	39.6	8.37	WT vs mut	433.515	1963.57	246.268	433.515	0.00100502	0.00234951	433.515	8.75994	TRUE	Up
Q12904	AIMP1	9255	Aminoacyl tRNA synthase complex-interacting multifunctional protein 1 OS=Homo sapiens OX=9606 GN=AIMP1 PE=1 SV=2	59	12	40	12	312	34.3	8.43	WT vs mut	350.122	350.122	29.279	459.738	0.00316278	0.0056625	350.122	8.45171	TRUE	Up
Q5VU79	UBAP2L	9898	Ubiquitin associated protein 2 like OS=Homo sapiens OX=9606 GN=UBAP2L PE=1 SV=2	20	13	46	13	1097	115.8	6.93	WT vs mut	323.503	323.503	273.974	578.395	9.3132e-06	0.000260491	323.503	8.33764	TRUE	Up
O14579	COPE	11316	Coatomer subunit epsilon OS=Homo sapiens OX=9606 GN=COPE PE=1 SV=3	40	10	47	10	308	34.5	5.12	WT vs mut	306.958	15.5968	384.201	306.958	0.00926277	0.0135452	306.958	8.2619	TRUE	Up
A0A2R8Y595	CTCF	10664	CCCTC-binding factor OS=Homo sapiens OX=9606 GN=CTCF PE=1 SV=1	18	12	32	12	638	73	8.28	WT vs mut	299.953	192.638	417.065	299.953	0.000118717	0.000594619	299.953	8.22859	TRUE	Up
Q96KR1	ZFR	51663	Zinc finger RNA-binding protein OS=Homo sapiens OX=9606 GN=ZFR PE=1 SV=2	18	17	43	17	1074	116.9	9.04	WT vs mut	252.986	715.853	136.167	252.986	0.000557781	0.00158782	252.986	7.98291	TRUE	Up
P68366	TUBA4A	7277	Tubulin alpha-4A chain OS=Homo sapiens OX=9606 GN=TUBA4A PE=1 SV=1	62	24	226	6	448	49.9	5.06	WT vs mut	234.703	234.703	137.039	265.796	6.99603e-06	0.000260491	234.703	7.87469	TRUE	Up
H7C561	SF1	7536	Splicing factor 1 OS=Homo sapiens OX=9606 GN=SF1 PE=1 SV=9	22	10	34	10	608	65.6	9.22	WT vs mut	222.196	222.196	161.146	292.667	2.55342e-06	0.000260491	222.196	7.79569	TRUE	Up
P09661	SNRPA1	6627	U2 small nuclear ribonucleoprotein A' OS=Homo sapiens OX=9606 GN=SNRPA1 PE=1 SV=2	29	7	21	7	255	28.4	8.62	WT vs mut	203.159	203.159	181.238	375.889	4.42363e-06	0.000260491	203.159	7.66646	TRUE	Up
Q92878	RAD50	10111	DNA repair protein RAD50 OS=Homo sapiens OX=9606 GN=RAD50 PE=1 SV=1	19	22	46	22	1312	153.8	6.89	WT vs mut	202.99	20.7824	202.99	448.158	0.0060097	0.00941703	202.99	7.66526	TRUE	Up
Q9NSD9	FARSB	10056	Phenylalanine--tRNA ligase beta subunit OS=Homo sapiens OX=9606 GN=FARSB PE=1 SV=3	27	14	43	14	589	66.1	6.84	WT vs mut	201.49	192.136	201.49	208.073	2.97956e-06	0.000260491	201.49	7.65457	TRUE	Up
Q92599	SEPTIN8	23176	Septin-8 OS=Homo sapiens OX=9606 GN=SEPTIN8 PE=1 SV=4	28	12	39	6	483	55.7	6.28	WT vs mut	183.294	450.125	183.294	99.5931	0.000161162	0.000705809	183.294	7.51802	TRUE	Up
A0A6Q8PGZ8	GARS1	2617	Glycine--tRNA ligase OS=Homo sapiens OX=9606 GN=GARS1 PE=1 SV=1	17	11	35	11	745	83.8	7.17	WT vs mut	183.088	230.473	39.9212	183.088	0.00130305	0.00285335	183.088	7.51639	TRUE	Up
Q9Y224	RTRAF	51637	RNA transcription, translation and transport factor protein OS=Homo sapiens OX=9606 GN=RTRAF PE=1 SV=1	46	10	33	10	244	28.1	6.65	WT vs mut	181.409	42.17	181.409	279.194	0.000717067	0.00188713	181.409	7.5031	TRUE	Up
A0A669KB52	STAT1	6772	Signal transducer and activator of transcription OS=Homo sapiens OX=9606 GN=STAT1 PE=1 SV=1	19	11	40	11	636	74.2	6.49	WT vs mut	169.601	185.276	169.601	44.3893	0.00100556	0.00234951	169.601	7.406	TRUE	Up
P23919	DTYMK	1841	Thymidylate kinase OS=Homo sapiens OX=9606 GN=DTYMK PE=1 SV=4	9	3	7	3	212	23.8	8.27	WT vs mut	160.99	180.895	140.206	160.99	5.03313e-06	0.000260491	160.99	7.33083	TRUE	Up
O00515	LAD1	3898	Ladinin-1 OS=Homo sapiens OX=9606 GN=LAD1 PE=1 SV=2	26	11	27	11	517	57.1	9.67	WT vs mut	155.817	155.817	4.68998	352.755	0.0322851	0.0410596	155.817	7.28371	TRUE	Up
Q9UK59	DBR1	51163	Lariat debranching enzyme OS=Homo sapiens OX=9606 GN=DBR1 PE=1 SV=2	10	6	15	6	544	61.5	5.47	WT vs mut	154.517	154.517	45.1122	319.633	0.00111262	0.00253043	154.517	7.27162	TRUE	Up
O43324	EEF1E1	9521	Eukaryotic translation elongation factor 1 epsilon-1 OS=Homo sapiens OX=9606 GN=EEF1E1 PE=1 SV=1	47	7	25	7	174	19.8	8.54	WT vs mut	147.035	147.035	116.991	275.363	0.000105158	0.00055607	147.035	7.20002	TRUE	Up
Q9ULV4	CORO1C	23603	Coronin-1C OS=Homo sapiens OX=9606 GN=CORO1C PE=1 SV=1	23	9	23	9	474	53.2	7.08	WT vs mut	146.514	47.6601	146.514	334.325	0.000885264	0.00215743	146.514	7.1949	TRUE	Up
P13646	KRT13	3860	Keratin, type I cytoskeletal 13 OS=Homo sapiens OX=9606 GN=KRT13 PE=1 SV=4	31	17	77	8	458	49.6	4.96	WT vs mut	144.817	6.25013	526.095	144.817	0.0314211	0.0400502	144.817	7.17808	TRUE	Up
P07384	CAPN1	823	Calpain-1 catalytic subunit OS=Homo sapiens OX=9606 GN=CAPN1 PE=1 SV=1	17	10	34	10	714	81.8	5.67	WT vs mut	138.693	16.1662	151.68	138.693	0.0048467	0.0079828	138.693	7.11575	TRUE	Up
A0A7I2V5F1	DNMT1	1786	DNA (cytosine-5)-methyltransferase OS=Homo sapiens OX=9606 GN=DNMT1 PE=1 SV=1	23	32	67	32	1580	179.3	7.77	WT vs mut	137.434	21.7183	137.434	293.586	0.00196183	0.00387376	137.434	7.10259	TRUE	Up
Q07065	CKAP4	10970	Cytoskeleton-associated protein 4 OS=Homo sapiens OX=9606 GN=CKAP4 PE=1 SV=2	30	16	41	16	602	66	5.92	WT vs mut	137.213	41.8842	137.213	301.011	0.000737942	0.00190971	137.213	7.10028	TRUE	Up
Q9H223	EHD4	30844	EH domain-containing protein 4 OS=Homo sapiens OX=9606 GN=EHD4 PE=1 SV=1	22	11	23	11	541	61.1	6.76	WT vs mut	136.819	63.3715	136.819	217.212	8.56196e-05	0.000509541	136.819	7.09612	TRUE	Up
Q6DD87	ZNF787	126208	Zinc finger protein 787 OS=Homo sapiens OX=9606 GN=ZNF787 PE=1 SV=4	19	5	19	5	382	40.4	7.96	WT vs mut	134.169	3.46974	134.169	271.825	0.0277379	0.0357287	134.169	7.06791	TRUE	Up
A0A3B3ITW3	ABCD3	5825	ATP binding cassette subfamily D member 3 OS=Homo sapiens OX=9606 GN=ABCD3 PE=1 SV=2	16	10	34	10	659	75.4	9.39	WT vs mut	132.633	132.633	81.9027	172.7	1.14389e-05	0.000260491	132.633	7.0513	TRUE	Up
P51858	HDGF	3068	Hepatoma-derived growth factor OS=Homo sapiens OX=9606 GN=HDGF PE=1 SV=1	35	6	26	5	240	26.8	4.73	WT vs mut	131.639	123.799	131.639	344.458	3.40603e-05	0.000355679	131.639	7.04044	TRUE	Up
P56470	LGALS4	3960	Galectin-4 OS=Homo sapiens OX=9606 GN=LGALS4 PE=1 SV=1	26	8	27	8	323	35.9	9.16	WT vs mut	130.59	48.6443	130.59	194.4	0.000721718	0.00189064	130.59	7.0289	TRUE	Up
Q96SI9	STRBP	55342	Spermatid perinuclear RNA-binding protein OS=Homo sapiens OX=9606 GN=STRBP PE=1 SV=1	22	16	73	11	672	73.6	8.72	WT vs mut	130.497	149.606	130.497	94.8553	2.53663e-05	0.000339173	130.497	7.02787	TRUE	Up
Q14146	URB2	9816	Unhealthy ribosome biogenesis protein 2 homolog OS=Homo sapiens OX=9606 GN=URB2 PE=1 SV=2	5	7	11	7	1524	170.4	7.31	WT vs mut	128.937	270.027	62.5618	128.937	0.000351845	0.00119933	128.937	7.01053	TRUE	Up
P49792	RANBP2	5903	E3 SUMO-protein ligase RanBP2 OS=Homo sapiens OX=9606 GN=RANBP2 PE=1 SV=2	8	16	41	12	3224	358	6.2	WT vs mut	121.641	74.2156	121.641	126.454	3.88179e-05	0.000383242	121.641	6.92648	TRUE	Up
Q93009	USP7	7874	Ubiquitin carboxyl-terminal hydrolase 7 OS=Homo sapiens OX=9606 GN=USP7 PE=1 SV=2	27	21	74	21	1102	128.2	5.55	WT vs mut	119.838	283.938	119.838	21.7871	0.00463902	0.00772266	119.838	6.90494	TRUE	Up
Q7Z2W4	ZC3HAV1	56829	Zinc finger CCCH-type antiviral protein 1 OS=Homo sapiens OX=9606 GN=ZC3HAV1 PE=1 SV=3	21	14	38	14	902	101.4	8.4	WT vs mut	118.813	118.813	49.4057	208.431	0.000407441	0.0013032	118.813	6.89255	TRUE	Up
Q52LJ0	FAM98B	283742	Protein FAM98B OS=Homo sapiens OX=9606 GN=FAM98B PE=1 SV=2	17	5	17	4	433	45.5	8.69	WT vs mut	117.142	117.142	95.3933	164.757	2.56469e-06	0.000260491	117.142	6.87212	TRUE	Up
P51812	RPS6KA3	6197	Ribosomal protein S6 kinase alpha-3 OS=Homo sapiens OX=9606 GN=RPS6KA3 PE=1 SV=1	22	12	31	9	740	83.7	6.89	WT vs mut	116.073	116.073	37.0815	131.884	0.00137746	0.00295195	116.073	6.85889	TRUE	Up
Q92621	NUP205	23165	Nuclear pore complex protein Nup205 OS=Homo sapiens OX=9606 GN=NUP205 PE=1 SV=3	9	14	40	14	2012	227.8	6.19	WT vs mut	115.872	50.1733	115.872	429.239	0.000846363	0.0021042	115.872	6.85639	TRUE	Up
Q01780	EXOSC10	5394	Exosome complex component 10 OS=Homo sapiens OX=9606 GN=EXOSC10 PE=1 SV=2	20	13	47	13	885	100.8	8.46	WT vs mut	115.137	126.096	74.845	115.137	6.63106e-05	0.00046801	115.137	6.8472	TRUE	Up
P62308	SNRPG	6637	Small nuclear ribonucleoprotein G OS=Homo sapiens OX=9606 GN=SNRPG PE=1 SV=1	28	3	10	3	76	8.5	8.88	WT vs mut	114.521	93.5727	114.521	229.817	1.59753e-05	0.000284227	114.521	6.83946	TRUE	Up
P51114	FXR1	8087	RNA-binding protein FXR1 OS=Homo sapiens OX=9606 GN=FXR1 PE=1 SV=3	38	21	81	18	621	69.7	6.15	WT vs mut	113.203	476.707	88.1887	113.203	0.000763823	0.00194718	113.203	6.82276	TRUE	Up
Q9BRT6	LLPH	84298	Protein LLP homolog OS=Homo sapiens OX=9606 GN=LLPH PE=1 SV=1	24	3	14	3	129	15.2	10.37	WT vs mut	112.898	134.033	112.898	14.5872	0.00571826	0.00904332	112.898	6.81887	TRUE	Up
P41227	NAA10	8260	N-alpha-acetyltransferase 10 OS=Homo sapiens OX=9606 GN=NAA10 PE=1 SV=1	29	7	26	7	235	26.4	5.64	WT vs mut	111.184	75.7421	111.184	133.537	1.83419e-05	0.000293862	111.184	6.7968	TRUE	Up
P48634	PRRC2A	7916	Protein PRRC2A OS=Homo sapiens OX=9606 GN=PRRC2A PE=1 SV=3	9	13	35	12	2157	228.7	9.45	WT vs mut	110.495	110.495	82.0724	216.366	0.000167055	0.000723817	110.495	6.78784	TRUE	Up
Q9Y678	COPG1	22820	Coatomer subunit gamma-1 OS=Homo sapiens OX=9606 GN=COPG1 PE=1 SV=1	26	16	41	15	874	97.7	5.47	WT vs mut	108.211	85.7489	108.211	164.455	8.7626e-06	0.000260491	108.211	6.75771	TRUE	Up
A0A5F9ZHW5	ATXN2	6311	Ataxin 2 OS=Homo sapiens OX=9606 GN=ATXN2 PE=1 SV=1	7	6	10	6	1178	127.1	8.97	WT vs mut	103.284	103.284	10.3021	185.718	0.00554423	0.00881276	103.284	6.69047	TRUE	Up
E7EX17	EIF4B	1975	Eukaryotic translation initiation factor 4B OS=Homo sapiens OX=9606 GN=EIF4B PE=1 SV=1	33	24	83	16	616	69.7	5.67	WT vs mut	102.854	97.561	102.854	122.619	3.82287e-05	0.00038184	102.854	6.68446	TRUE	Up
Q99832	CCT7	10574	T-complex protein 1 subunit eta OS=Homo sapiens OX=9606 GN=CCT7 PE=1 SV=2	22	11	25	11	543	59.3	7.65	WT vs mut	99.7118	3.60039	319.038	99.7118	0.0339538	0.0429579	99.7118	6.63969	TRUE	Up
P33176	KIF5B	3799	Kinesin-1 heavy chain OS=Homo sapiens OX=9606 GN=KIF5B PE=1 SV=1	37	30	98	30	963	109.6	6.51	WT vs mut	97.4933	7.06015	97.4933	155.919	0.016185	0.0221862	97.4933	6.60723	TRUE	Up
Q14247	CTTN	2017	Src substrate cortactin OS=Homo sapiens OX=9606 GN=CTTN PE=1 SV=2	33	17	60	17	550	61.5	5.4	WT vs mut	96.8066	96.8066	90.7982	179.533	1.2888e-05	0.000262057	96.8066	6.59703	TRUE	Up
O75934	BCAS2	10286	Pre-mRNA-splicing factor SPF27 OS=Homo sapiens OX=9606 GN=BCAS2 PE=1 SV=1	45	7	28	7	225	26.1	5.66	WT vs mut	96.7957	54.3595	96.7957	310.689	0.000405578	0.00130076	96.7957	6.59687	TRUE	Up
G5E9D5	ELAC2	60528	Zinc phosphodiesterase ELAC protein 2 OS=Homo sapiens OX=9606 GN=ELAC2 PE=1 SV=1	15	9	25	9	807	90	8	WT vs mut	93.6936	93.6936	76.1995	156.893	7.40407e-06	0.000260491	93.6936	6.54988	TRUE	Up
Q9BUN8	DERL1	79139	Derlin-1 OS=Homo sapiens OX=9606 GN=DERL1 PE=1 SV=1	11	3	9	3	251	28.8	9.51	WT vs mut	90.809	90.809	268.092	41.6156	0.00110608	0.00251892	90.809	6.50476	TRUE	Up
G3V0I5	NDUFV1	4723	NADH dehydrogenase [ubiquinone] flavoprotein 1, mitochondrial OS=Homo sapiens OX=9606 GN=NDUFV1 PE=1 SV=1	24	8	18	8	457	50	8.21	WT vs mut	90.0718	141.314	88.3118	90.0718	2.96118e-05	0.000353613	90.0718	6.493	TRUE	Up
Q14573	ITPR3	3710	Inositol 1,4,5-trisphosphate-gated calcium channel ITPR3 OS=Homo sapiens OX=9606 GN=ITPR3 PE=1 SV=2	11	25	66	25	2671	303.9	6.48	WT vs mut	89.5432	138.809	79.1041	89.5432	2.79946e-05	0.000353613	89.5432	6.48451	TRUE	Up
Q6P1N0	CC2D1A	54862	Coiled-coil and C2 domain-containing protein 1A OS=Homo sapiens OX=9606 GN=CC2D1A PE=1 SV=1	14	11	24	11	951	104	8.09	WT vs mut	88.2884	10.0614	88.2884	140.073	0.0103013	0.0149016	88.2884	6.46415	TRUE	Up
O95816	BAG2	9532	BAG family molecular chaperone regulator 2 OS=Homo sapiens OX=9606 GN=BAG2 PE=1 SV=1	30	6	17	6	211	23.8	6.7	WT vs mut	86.9068	86.9068	56.3728	97.7583	7.71236e-06	0.000260491	86.9068	6.4414	TRUE	Up
A0A804HK65	HSD17B4	3295	Hydroxysteroid 17-beta dehydrogenase 4 OS=Homo sapiens OX=9606 GN=HSD17B4 PE=1 SV=1	21	10	23	10	712	77.2	8.95	WT vs mut	85.8037	85.8037	61.0876	96.5794	5.74357e-06	0.000260491	85.8037	6.42297	TRUE	Up
P52597	HNRNPF	3185	Heterogeneous nuclear ribonucleoprotein F OS=Homo sapiens OX=9606 GN=HNRNPF PE=1 SV=3	39	10	64	8	415	45.6	5.58	WT vs mut	84.4252	25.2131	133.586	84.4252	0.00136443	0.00293507	84.4252	6.3996	TRUE	Up
P49959	MRE11	4361	Double-strand break repair protein MRE11 OS=Homo sapiens OX=9606 GN=MRE11 PE=1 SV=3	21	13	24	13	708	80.5	5.9	WT vs mut	83.1023	83.1023	64.8416	112.348	3.58405e-06	0.000260491	83.1023	6.37682	TRUE	Up
A0A3F2YNX0	SEC16A	9919	Protein transport protein sec16 (Fragment) OS=Homo sapiens OX=9606 GN=SEC16A PE=1 SV=2	7	12	21	12	2146	229.9	5.67	WT vs mut	82.9188	82.9188	117.089	44.9463	4.32536e-05	0.000401834	82.9188	6.37363	TRUE	Up
Q8TCJ2	STT3B	201595	Dolichyl-diphosphooligosaccharide--protein glycosyltransferase subunit STT3B OS=Homo sapiens OX=9606 GN=STT3B PE=1 SV=1	13	11	52	9	826	93.6	8.91	WT vs mut	81.0613	119.945	81.0613	38.0911	0.000274111	0.00101779	81.0613	6.34094	TRUE	Up
P47813	EIF1AX	1964	Eukaryotic translation initiation factor 1A, X-chromosomal OS=Homo sapiens OX=9606 GN=EIF1AX PE=1 SV=2	47	7	31	7	144	16.5	5.24	WT vs mut	80.5566	72.4347	80.5566	330.223	0.000284464	0.00104487	80.5566	6.33193	TRUE	Up
Q6P1J9	CDC73	79577	Parafibromin OS=Homo sapiens OX=9606 GN=CDC73 PE=1 SV=1	15	8	16	8	531	60.5	9.61	WT vs mut	80.4903	87.2485	80.4903	68.8388	5.17772e-07	0.000231072	80.4903	6.33074	TRUE	Up
O00425	IGF2BP3	10643	Insulin-like growth factor 2 mRNA-binding protein 3 OS=Homo sapiens OX=9606 GN=IGF2BP3 PE=1 SV=2	25	12	35	10	579	63.7	8.87	WT vs mut	79.8871	17.7919	90.8409	79.8871	0.00143009	0.00301182	79.8871	6.31989	TRUE	Up
A0A994J6V8	PSMC5	5705	26S proteasome regulatory subunit 8 OS=Homo sapiens OX=9606 GN=PSMC5 PE=1 SV=1	33	9	22	9	379	42.6	8.79	WT vs mut	79.2797	78.7201	79.2797	102.082	1.63337e-06	0.000260491	79.2797	6.30888	TRUE	Up
O43709	BUD23	114049	18S rRNA (guanine-N(7))-methyltransferase OS=Homo sapiens OX=9606 GN=BUD23 PE=1 SV=2	26	7	19	7	281	31.9	8.73	WT vs mut	78.7197	78.7197	75.0813	116.105	0.00016006	0.000704593	78.7197	6.29865	TRUE	Up
Q5T5C7	SARS1	6301	serine--tRNA ligase OS=Homo sapiens OX=9606 GN=SARS1 PE=1 SV=1	28	12	31	12	536	61.3	7.06	WT vs mut	76.8532	61.3878	82.5582	76.8532	1.15283e-05	0.000260491	76.8532	6.26403	TRUE	Up
Q8WXX5	DNAJC9	23234	DnaJ homolog subfamily C member 9 OS=Homo sapiens OX=9606 GN=DNAJC9 PE=1 SV=1	49	12	45	12	260	29.9	5.73	WT vs mut	76.6764	62.3837	76.6764	540.658	0.000876517	0.00214398	76.6764	6.26071	TRUE	Up
P55795	HNRNPH2	3188	Heterogeneous nuclear ribonucleoprotein H2 OS=Homo sapiens OX=9606 GN=HNRNPH2 PE=1 SV=1	38	13	73	5	449	49.2	6.3	WT vs mut	75.7869	44.266	75.7869	241.601	0.000405302	0.00130076	75.7869	6.24388	TRUE	Up
P04181	OAT	4942	Ornithine aminotransferase, mitochondrial OS=Homo sapiens OX=9606 GN=OAT PE=1 SV=1	21	7	15	7	439	48.5	7.03	WT vs mut	74.7822	74.7822	32.5028	78.7813	9.0018e-05	0.000518795	74.7822	6.22462	TRUE	Up
Q12849	GRSF1	2926	G-rich sequence factor 1 OS=Homo sapiens OX=9606 GN=GRSF1 PE=1 SV=3	21	8	13	8	480	53.1	6.19	WT vs mut	73.5296	68.5158	73.5296	196.094	8.37485e-05	0.000508456	73.5296	6.20025	TRUE	Up
Q6NUK1	SLC25A24	29957	Mitochondrial adenyl nucleotide antiporter SLC25A24 OS=Homo sapiens OX=9606 GN=SLC25A24 PE=1 SV=2	15	7	21	7	477	53.3	6.33	WT vs mut	72.6437	72.6437	62.4655	90.8541	2.54345e-06	0.000260491	72.6437	6.18277	TRUE	Up
Q13464	ROCK1	6093	Rho-associated protein kinase 1 OS=Homo sapiens OX=9606 GN=ROCK1 PE=1 SV=1	10	14	30	11	1354	158.1	5.9	WT vs mut	67.6369	67.6369	46.0377	74.0069	4.28664e-06	0.000260491	67.6369	6.07974	TRUE	Up
P40818	USP8	9101	Ubiquitin carboxyl-terminal hydrolase 8 OS=Homo sapiens OX=9606 GN=USP8 PE=1 SV=1	10	11	18	11	1118	127.4	8.51	WT vs mut	65.9926	55.7403	65.9926	178.93	7.56322e-05	0.000486309	65.9926	6.04423	TRUE	Up
Q9NQT5	EXOSC3	51010	Exosome complex component RRP40 OS=Homo sapiens OX=9606 GN=EXOSC3 PE=1 SV=3	22	4	13	4	275	29.6	8.1	WT vs mut	65.84	46.4293	65.84	103.262	2.31556e-05	0.000321543	65.84	6.04089	TRUE	Up
Q9BYG3	NIFK	84365	MKI67 FHA domain-interacting nucleolar phosphoprotein OS=Homo sapiens OX=9606 GN=NIFK PE=1 SV=1	22	5	18	5	293	34.2	9.88	WT vs mut	65.6347	12.6112	65.6347	282.808	0.00373779	0.00649801	65.6347	6.03639	TRUE	Up
Q8N1F7	NUP93	9688	Nuclear pore complex protein Nup93 OS=Homo sapiens OX=9606 GN=NUP93 PE=1 SV=2	18	13	27	13	819	93.4	5.72	WT vs mut	65.3919	58.0338	65.3919	143.204	3.00544e-05	0.000353613	65.3919	6.03104	TRUE	Up
Q8IXT5	RBM12B	389677	RNA-binding protein 12B OS=Homo sapiens OX=9606 GN=RBM12B PE=1 SV=2	15	13	34	13	1001	118	6.81	WT vs mut	64.5338	59.3279	69.8322	64.5338	2.04547e-06	0.000260491	64.5338	6.01198	TRUE	Up
P21980	TGM2	7052	Protein-glutamine gamma-glutamyltransferase 2 OS=Homo sapiens OX=9606 GN=TGM2 PE=1 SV=2	8	4	10	4	687	77.3	5.22	WT vs mut	64.3755	2.59598	64.3755	151.024	0.0208875	0.027785	64.3755	6.00844	TRUE	Up
Q05397	PTK2	5747	Focal adhesion kinase 1 OS=Homo sapiens OX=9606 GN=PTK2 PE=1 SV=2	7	8	17	8	1052	119.2	6.62	WT vs mut	64.1651	0.371308	64.1651	648.976	0.176462	0.198942	64.1651	6.00372	FALSE	Not
Q9NPD3	EXOSC4	54512	Exosome complex component RRP41 OS=Homo sapiens OX=9606 GN=EXOSC4 PE=1 SV=3	14	3	9	3	245	26.4	6.52	WT vs mut	63.9923	59.9358	115.017	63.9923	2.28579e-05	0.000320011	63.9923	5.99983	TRUE	Up
O75691	UTP20	27340	Small subunit processome component 20 homolog OS=Homo sapiens OX=9606 GN=UTP20 PE=1 SV=3	6	13	32	13	2785	318.2	7.39	WT vs mut	62.5373	62.5373	65.4279	8.46055	0.00871143	0.0128824	62.5373	5.96665	TRUE	Up
P50748	KNTC1	9735	Kinetochore-associated protein 1 OS=Homo sapiens OX=9606 GN=KNTC1 PE=1 SV=1	3	6	8	6	2209	250.6	5.97	WT vs mut	62.452	62.452	85.8097	12.5821	0.00174717	0.00352322	62.452	5.96468	TRUE	Up
Q86UE4	MTDH	92140	Protein LYRIC OS=Homo sapiens OX=9606 GN=MTDH PE=1 SV=2	23	10	39	10	582	63.8	9.32	WT vs mut	62.1512	20.5108	62.1512	101.683	0.000567486	0.00160741	62.1512	5.95771	TRUE	Up
Q86UK7	ZNF598	90850	E3 ubiquitin-protein ligase ZNF598 OS=Homo sapiens OX=9606 GN=ZNF598 PE=1 SV=1	14	12	27	12	904	98.6	8.4	WT vs mut	61.9682	61.9682	38.2372	275.604	0.000925289	0.00221344	61.9682	5.95346	TRUE	Up
O75937	DNAJC8	22826	DnaJ homolog subfamily C member 8 OS=Homo sapiens OX=9606 GN=DNAJC8 PE=1 SV=2	30	6	15	6	253	29.8	9.06	WT vs mut	61.6284	61.6284	37.1098	102.315	5.49684e-05	0.000433826	61.6284	5.94552	TRUE	Up
Q9Y265	RUVBL1	8607	RuvB-like 1 OS=Homo sapiens OX=9606 GN=RUVBL1 PE=1 SV=1	32	12	25	12	456	50.2	6.42	WT vs mut	61.4968	5.55384	61.4968	175.451	0.015018	0.0207699	61.4968	5.94244	TRUE	Up
Q9UEY8	ADD3	120	Gamma-adducin OS=Homo sapiens OX=9606 GN=ADD3 PE=1 SV=1	9	6	14	6	706	79.1	6.32	WT vs mut	61.287	62.068	30.7931	61.287	5.364e-05	0.000432156	61.287	5.93751	TRUE	Up
O95782	AP2A1	160	AP-2 complex subunit alpha-1 OS=Homo sapiens OX=9606 GN=AP2A1 PE=1 SV=3	20	14	25	10	977	107.5	7.03	WT vs mut	61.1759	89.0062	34.7412	61.1759	0.000139253	0.000655218	61.1759	5.93489	TRUE	Up
Q9GZR2	REXO4	57109	RNA exonuclease 4 OS=Homo sapiens OX=9606 GN=REXO4 PE=1 SV=2	12	5	21	5	422	46.6	9.77	WT vs mut	60.9332	11.9936	60.9332	134.809	0.00244608	0.00460628	60.9332	5.92916	TRUE	Up
Q9BYN8	MRPS26	64949	Small ribosomal subunit protein mS26 OS=Homo sapiens OX=9606 GN=MRPS26 PE=1 SV=1	15	3	10	3	205	24.2	10.39	WT vs mut	60.4107	56.3284	60.4107	70.4988	2.83789e-06	0.000260491	60.4107	5.91673	TRUE	Up
O00148	DDX39A	10212	ATP-dependent RNA helicase DDX39A OS=Homo sapiens OX=9606 GN=DDX39A PE=1 SV=2	40	15	64	3	427	49.1	5.68	WT vs mut	60.1702	51.2683	60.1702	66.4169	4.66268e-06	0.000260491	60.1702	5.91098	TRUE	Up
Q9BWE0	REPIN1	29803	DNA-binding protein REPIN1 OS=Homo sapiens OX=9606 GN=REPIN1 PE=1 SV=1	14	8	24	8	567	63.5	9.98	WT vs mut	60.0425	60.0425	40.461	90.6237	0.000290839	0.0010563	60.0425	5.90791	TRUE	Up
Q9BZH6	WDR11	55717	WD repeat-containing protein 11 OS=Homo sapiens OX=9606 GN=WDR11 PE=1 SV=1	15	15	37	15	1224	136.6	6.92	WT vs mut	59.5253	91.5727	56.2005	59.5253	1.77086e-05	0.000289122	59.5253	5.89543	TRUE	Up
Q9Y446	PKP3	11187	Plakophilin-3 OS=Homo sapiens OX=9606 GN=PKP3 PE=1 SV=1	13	8	15	8	797	87	9.32	WT vs mut	59.2938	25.5263	59.2938	73.577	0.000185759	0.00076953	59.2938	5.88981	TRUE	Up
Q6P996	PDXDC1	23042	Pyridoxal-dependent decarboxylase domain-containing protein 1 OS=Homo sapiens OX=9606 GN=PDXDC1 PE=1 SV=2	11	6	18	6	788	86.7	5.38	WT vs mut	59.2141	96.3498	59.2141	48.7794	3.10224e-05	0.000353613	59.2141	5.88787	TRUE	Up
P34897	SHMT2	6472	Serine hydroxymethyltransferase, mitochondrial OS=Homo sapiens OX=9606 GN=SHMT2 PE=1 SV=3	47	19	56	19	504	56	8.53	WT vs mut	59.2021	64.6292	36.6045	59.2021	5.07763e-05	0.000421	59.2021	5.88758	TRUE	Up
Q9NZM5	NOP53	29997	Ribosome biogenesis protein NOP53 OS=Homo sapiens OX=9606 GN=NOP53 PE=1 SV=2	21	6	13	6	478	54.4	10.32	WT vs mut	59.176	23.779	59.176	127.016	0.000661354	0.00177889	59.176	5.88694	TRUE	Up
A0A8I5KYH1	MAGT1	84061	Magnesium transporter protein 1 OS=Homo sapiens OX=9606 GN=MAGT1 PE=1 SV=1	17	5	14	5	305	34.6	9.58	WT vs mut	58.6699	58.6699	53.6764	128.123	2.9087e-05	0.000353613	58.6699	5.87455	TRUE	Up
A0A499FJY3	RBM15	64783	RNA binding motif protein 15 OS=Homo sapiens OX=9606 GN=RBM15 PE=1 SV=1	17	13	44	12	925	101.3	9.96	WT vs mut	58.4878	48.6832	63.007	58.4878	5.69679e-07	0.000231072	58.4878	5.87006	TRUE	Up
P82650	MRPS22	56945	Small ribosomal subunit protein mS22 OS=Homo sapiens OX=9606 GN=MRPS22 PE=1 SV=1	29	8	20	8	360	41.3	7.9	WT vs mut	58.1161	73.958	58.1161	20.7935	0.00084033	0.00209531	58.1161	5.86087	TRUE	Up
Q9Y3Y2	CHTOP	26097	Chromatin target of PRMT1 protein OS=Homo sapiens OX=9606 GN=CHTOP PE=1 SV=2	17	3	13	3	248	26.4	12.23	WT vs mut	58.0041	56.3603	58.0041	134.768	3.43055e-05	0.000355679	58.0041	5.85808	TRUE	Up
O95831	AIFM1	9131	Apoptosis-inducing factor 1, mitochondrial OS=Homo sapiens OX=9606 GN=AIFM1 PE=1 SV=1	19	9	26	9	613	66.9	8.95	WT vs mut	57.7577	57.7577	46.0179	208.765	0.000464052	0.00141639	57.7577	5.85194	TRUE	Up
P11182	DBT	1629	Lipoamide acyltransferase component of branched-chain alpha-keto acid dehydrogenase complex, mitochondrial OS=Homo sapiens OX=9606 GN=DBT PE=1 SV=4	20	7	16	7	482	53.5	8.51	WT vs mut	57.6478	57.6478	42.241	65.8589	5.21128e-06	0.000260491	57.6478	5.84919	TRUE	Up
P78346	RPP30	10556	Ribonuclease P protein subunit p30 OS=Homo sapiens OX=9606 GN=RPP30 PE=1 SV=1	34	7	16	7	268	29.3	8.91	WT vs mut	57.6145	50.8419	57.6145	96.8237	8.61519e-06	0.000260491	57.6145	5.84836	TRUE	Up
A0A994J749	IMPDH	-	Inosine-5'-monophosphate dehydrogenase OS=Homo sapiens OX=9606 GN=IMPDH PE=3 SV=1	9	7	18	7	1194	131.6	6.46	WT vs mut	56.7734	56.7734	28.58	57.0411	5.65207e-05	0.000434412	56.7734	5.82714	TRUE	Up
O95470	SGPL1	8879	Sphingosine-1-phosphate lyase 1 OS=Homo sapiens OX=9606 GN=SGPL1 PE=1 SV=3	14	7	11	7	568	63.5	9.16	WT vs mut	56.3366	56.3366	47.9072	66.4573	4.03317e-06	0.000260491	56.3366	5.816	TRUE	Up
E7ERK9	EIF2B4	8890	Translation initiation factor eIF2B subunit delta OS=Homo sapiens OX=9606 GN=EIF2B4 PE=1 SV=1	21	7	16	7	544	59.7	9.42	WT vs mut	55.7234	55.7234	11.8714	102.084	0.00195315	0.00387005	55.7234	5.80021	TRUE	Up
Q9BWS9	CHID1	66005	Chitinase domain-containing protein 1 OS=Homo sapiens OX=9606 GN=CHID1 PE=1 SV=1	14	5	12	5	393	44.9	8.63	WT vs mut	55.4989	55.4989	4.63401	65.7286	0.0141419	0.0197018	55.4989	5.79439	TRUE	Up
Q92888	ARHGEF1	9138	Rho guanine nucleotide exchange factor 1 OS=Homo sapiens OX=9606 GN=ARHGEF1 PE=1 SV=2	16	11	20	11	912	102.4	5.66	WT vs mut	55.4741	21.3879	71.8116	55.4741	0.00086811	0.00213343	55.4741	5.79374	TRUE	Up
O43776	NARS1	4677	Asparagine--tRNA ligase, cytoplasmic OS=Homo sapiens OX=9606 GN=NARS1 PE=1 SV=1	26	15	43	15	548	62.9	6.25	WT vs mut	55.2807	55.2807	18.7698	267.734	0.00633757	0.00983159	55.2807	5.7887	TRUE	Up
A0A8I5KUM4	SPTLC1	10558	Serine palmitoyltransferase 1 OS=Homo sapiens OX=9606 GN=SPTLC1 PE=1 SV=1	17	6	20	6	504	56.3	7.06	WT vs mut	55.0714	55.0714	42.361	62.7771	4.60618e-06	0.000260491	55.0714	5.78323	TRUE	Up
Q9BQ70	TCF25	22980	Ribosome quality control complex subunit TCF25 OS=Homo sapiens OX=9606 GN=TCF25 PE=1 SV=1	10	6	18	6	676	76.6	6.35	WT vs mut	55.0459	55.0459	70.3955	39.4212	0.000149008	0.000673296	55.0459	5.78256	TRUE	Up
Q96D46	NMD3	51068	60S ribosomal export protein NMD3 OS=Homo sapiens OX=9606 GN=NMD3 PE=1 SV=1	17	7	19	7	503	57.6	7.14	WT vs mut	54.8302	32.9309	54.8302	82.3694	4.01801e-05	0.00038393	54.8302	5.7769	TRUE	Up
Q9H0S4	DDX47	51202	Probable ATP-dependent RNA helicase DDX47 OS=Homo sapiens OX=9606 GN=DDX47 PE=1 SV=1	24	9	18	9	455	50.6	9.1	WT vs mut	54.7662	48.8658	58.6683	54.7662	0.000346592	0.0011911	54.7662	5.77521	TRUE	Up
Q12792	TWF1	5756	Twinfilin-1 OS=Homo sapiens OX=9606 GN=TWF1 PE=1 SV=3	24	7	13	6	350	40.3	6.96	WT vs mut	54.3398	54.3398	37.6422	65.3216	1.11991e-05	0.000260491	54.3398	5.76394	TRUE	Up
Q13601	KRR1	11103	KRR1 small subunit processome component homolog OS=Homo sapiens OX=9606 GN=KRR1 PE=1 SV=4	22	8	24	8	381	43.6	9.77	WT vs mut	54.1515	40.4566	54.1515	55.961	7.98799e-06	0.000260491	54.1515	5.75893	TRUE	Up
C9JEY1	ARPC1B	10095	Actin related protein 2/3 complex subunit 1B (Fragment) OS=Homo sapiens OX=9606 GN=ARPC1B PE=1 SV=2	25	7	24	7	334	36.9	8.22	WT vs mut	53.6432	44.9232	53.6432	129.795	7.62037e-05	0.000486309	53.6432	5.74532	TRUE	Up
Q15645	TRIP13	9319	Pachytene checkpoint protein 2 homolog OS=Homo sapiens OX=9606 GN=TRIP13 PE=1 SV=2	15	6	15	6	432	48.5	6.09	WT vs mut	53.5652	53.5572	53.5652	56.1779	6.06019e-06	0.000260491	53.5652	5.74322	TRUE	Up
Q96EU6	RRP36	88745	Ribosomal RNA processing protein 36 homolog OS=Homo sapiens OX=9606 GN=RRP36 PE=1 SV=1	10	3	9	3	259	29.8	10.17	WT vs mut	53.3392	199.346	7.61085	53.3392	0.0075148	0.011431	53.3392	5.73712	TRUE	Up
Q6YN16	HSDL2	84263	Hydroxysteroid dehydrogenase-like protein 2 OS=Homo sapiens OX=9606 GN=HSDL2 PE=1 SV=1	22	6	16	6	418	45.4	7.99	WT vs mut	53.1725	43.2056	53.1725	96.0383	0.000120882	0.000596726	53.1725	5.73261	TRUE	Up
O15066	KIF3B	9371	Kinesin-like protein KIF3B OS=Homo sapiens OX=9606 GN=KIF3B PE=1 SV=1	14	8	22	7	747	85.1	7.69	WT vs mut	52.6361	52.6361	39.0438	63.8935	0.000108458	0.000557972	52.6361	5.71798	TRUE	Up
P33993	MCM7	4176	DNA replication licensing factor MCM7 OS=Homo sapiens OX=9606 GN=MCM7 PE=1 SV=4	34	23	76	23	719	81.3	6.46	WT vs mut	52.5712	85.017	52.5712	25.8343	0.000514263	0.00150147	52.5712	5.7162	TRUE	Up
O60610	DIAPH1	1729	Protein diaphanous homolog 1 OS=Homo sapiens OX=9606 GN=DIAPH1 PE=1 SV=2	8	10	24	10	1272	141.3	5.41	WT vs mut	52.5327	66.1044	41.0236	52.5327	7.49382e-06	0.000260491	52.5327	5.71514	TRUE	Up
O95340	PAPSS2	9060	Bifunctional 3'-phosphoadenosine 5'-phosphosulfate synthase 2 OS=Homo sapiens OX=9606 GN=PAPSS2 PE=1 SV=2	14	7	14	7	614	69.5	8.03	WT vs mut	52.3312	331.069	18.2778	52.3312	0.00500605	0.00818998	52.3312	5.7096	TRUE	Up
H7C144	ACTN4	81	Alpha-actinin-4 OS=Homo sapiens OX=9606 GN=ACTN4 PE=1 SV=2	13	11	24	11	906	104.3	5.5	WT vs mut	51.9417	15.9689	51.9417	54.4596	0.000761045	0.00194718	51.9417	5.69882	TRUE	Up
P54577	YARS1	8565	Tyrosine--tRNA ligase, cytoplasmic OS=Homo sapiens OX=9606 GN=YARS1 PE=1 SV=4	25	13	46	13	528	59.1	7.05	WT vs mut	51.762	51.762	16.9851	141.899	0.00142381	0.0030062	51.762	5.69382	TRUE	Up
Q14690	PDCD11	22984	Protein RRP5 homolog OS=Homo sapiens OX=9606 GN=PDCD11 PE=1 SV=3	15	23	63	23	1871	208.6	8.87	WT vs mut	51.7317	109.116	51.7317	37.3915	0.0010693	0.0024581	51.7317	5.69298	TRUE	Up
P09012	SNRPA	6626	U1 small nuclear ribonucleoprotein A OS=Homo sapiens OX=9606 GN=SNRPA PE=1 SV=3	19	4	20	3	282	31.3	9.83	WT vs mut	51.5218	151.809	3.56694	51.5218	0.0354708	0.0446127	51.5218	5.68711	TRUE	Up
Q16795	NDUFA9	4704	NADH dehydrogenase [ubiquinone] 1 alpha subcomplex subunit 9, mitochondrial OS=Homo sapiens OX=9606 GN=NDUFA9 PE=1 SV=2	26	8	28	8	377	42.5	9.8	WT vs mut	51.4578	38.7251	51.4578	56.0199	1.04765e-05	0.000260491	51.4578	5.68532	TRUE	Up
A0A1W2PNP0	PIGT	51604	Phosphatidylinositol glycan anchor biosynthesis class T (Fragment) OS=Homo sapiens OX=9606 GN=PIGT PE=1 SV=1	10	7	15	7	580	65.9	8.65	WT vs mut	51.4505	51.8096	2.11473	51.4505	0.0391259	0.0487433	51.4505	5.68511	TRUE	Up
O15446	POLR1G	10849	DNA-directed RNA polymerase I subunit RPA34 OS=Homo sapiens OX=9606 GN=POLR1G PE=1 SV=1	12	4	7	4	510	55	8.51	WT vs mut	51.4192	43.4317	51.4192	76.9922	7.79413e-06	0.000260491	51.4192	5.68424	TRUE	Up
P42167	TMPO	7112	Lamina-associated polypeptide 2, isoforms beta/gamma OS=Homo sapiens OX=9606 GN=TMPO PE=1 SV=2	39	12	49	8	454	50.6	9.38	WT vs mut	51.0505	51.0505	335.935	43.986	0.00486114	0.00799888	51.0505	5.67385	TRUE	Up
Q15056	EIF4H	7458	Eukaryotic translation initiation factor 4H OS=Homo sapiens OX=9606 GN=EIF4H PE=1 SV=5	45	10	54	4	248	27.4	7.23	WT vs mut	50.6239	36.9873	50.6239	257.633	0.000514228	0.00150147	50.6239	5.66175	TRUE	Up
Q8TDD1	DDX54	79039	ATP-dependent RNA helicase DDX54 OS=Homo sapiens OX=9606 GN=DDX54 PE=1 SV=2	15	11	21	11	881	98.5	10.02	WT vs mut	50.5846	16.4321	67.9636	50.5846	0.00170858	0.00346175	50.5846	5.66063	TRUE	Up
Q14203	DCTN1	1639	Dynactin subunit 1 OS=Homo sapiens OX=9606 GN=DCTN1 PE=1 SV=3	14	13	20	13	1278	141.6	5.81	WT vs mut	50.5551	40.5192	50.5551	93.5662	2.78868e-05	0.000353613	50.5551	5.65979	TRUE	Up
Q03252	LMNB2	84823	Lamin-B2 OS=Homo sapiens OX=9606 GN=LMNB2 PE=1 SV=4	23	14	28	10	620	69.9	5.59	WT vs mut	50.0962	32.8355	50.0962	149.561	0.000511949	0.00150147	50.0962	5.64663	TRUE	Up
P62191	PSMC1	5700	26S proteasome regulatory subunit 4 OS=Homo sapiens OX=9606 GN=PSMC1 PE=1 SV=1	32	10	23	10	440	49.2	6.21	WT vs mut	50.0481	34.9857	57.219	50.0481	4.33346e-05	0.000401834	50.0481	5.64524	TRUE	Up
P23258	TUBG1	7283	Tubulin gamma-1 chain OS=Homo sapiens OX=9606 GN=TUBG1 PE=1 SV=2	31	10	30	10	451	51.1	6.14	WT vs mut	49.9193	49.9193	165.811	40.9495	0.00104053	0.00241144	49.9193	5.64153	TRUE	Up
Q9P2M7	CGN	57530	Cingulin OS=Homo sapiens OX=9606 GN=CGN PE=1 SV=3	16	18	36	17	1203	137	5.52	WT vs mut	49.7411	78.5365	28.5737	49.7411	0.000531324	0.00153294	49.7411	5.63637	TRUE	Up
O43395	PRPF3	9129	U4/U6 small nuclear ribonucleoprotein Prp3 OS=Homo sapiens OX=9606 GN=PRPF3 PE=1 SV=2	14	10	17	10	683	77.5	9.5	WT vs mut	48.9634	16.7551	48.9634	93.4443	0.000482338	0.00145297	48.9634	5.61363	TRUE	Up
A0A2R8Y5G2	EPB41	2035	Protein 4.1 OS=Homo sapiens OX=9606 GN=EPB41 PE=1 SV=1	11	8	20	6	782	88.6	6.32	WT vs mut	48.8285	52.8245	19.5233	48.8285	0.000263528	0.000993613	48.8285	5.60965	TRUE	Up
Q86V48	LUZP1	7798	Leucine zipper protein 1 OS=Homo sapiens OX=9606 GN=LUZP1 PE=1 SV=2	10	9	18	9	1076	120.2	8.5	WT vs mut	48.8189	48.8189	16.033	77.8266	0.00148775	0.00311407	48.8189	5.60937	TRUE	Up
P62841	RPS15	6209	Small ribosomal subunit protein uS19 OS=Homo sapiens OX=9606 GN=RPS15 PE=1 SV=2	41	4	29	4	145	17	10.39	WT vs mut	48.5651	48.5651	26.3414	114.47	0.000357019	0.0012075	48.5651	5.60185	TRUE	Up
P31943	HNRNPH1	3187	Heterogeneous nuclear ribonucleoprotein H OS=Homo sapiens OX=9606 GN=HNRNPH1 PE=1 SV=4	53	18	127	5	449	49.2	6.3	WT vs mut	48.4175	26.9533	48.4175	50.4434	7.60723e-05	0.000486309	48.4175	5.59746	TRUE	Up
C9JJ19	MRPS34	65993	Mitochondrial ribosomal protein S34 OS=Homo sapiens OX=9606 GN=MRPS34 PE=1 SV=2	29	5	14	5	225	26.3	9.89	WT vs mut	48.3124	48.3124	45.4702	51.3746	5.60561e-06	0.000260491	48.3124	5.59432	TRUE	Up
O43660	PLRG1	5356	Pleiotropic regulator 1 OS=Homo sapiens OX=9606 GN=PLRG1 PE=1 SV=1	31	13	46	13	514	57.2	9.17	WT vs mut	48.2458	48.2458	23.313	60.1814	0.000237291	0.000931265	48.2458	5.59233	TRUE	Up
A0A7P0Z4D3	TNPO1	3842	Transportin 1 OS=Homo sapiens OX=9606 GN=TNPO1 PE=1 SV=1	5	4	13	4	870	99	4.94	WT vs mut	48.0794	48.0794	32.7016	51.4682	1.50801e-05	0.000279965	48.0794	5.58735	TRUE	Up
P53582	METAP1	23173	Methionine aminopeptidase 1 OS=Homo sapiens OX=9606 GN=METAP1 PE=1 SV=2	29	7	13	7	386	43.2	7.17	WT vs mut	47.4089	47.4089	98.4295	25.4499	0.00129671	0.0028449	47.4089	5.56709	TRUE	Up
Q5K651	SAMD9	54809	Sterile alpha motif domain-containing protein 9 OS=Homo sapiens OX=9606 GN=SAMD9 PE=1 SV=1	10	14	33	14	1589	184.2	7.83	WT vs mut	47.2119	26.8836	47.2119	94.8071	0.000217969	0.000880119	47.2119	5.56108	TRUE	Up
P27708	CAD	790	Multifunctional protein CAD OS=Homo sapiens OX=9606 GN=CAD PE=1 SV=3	16	26	64	26	2225	242.8	6.46	WT vs mut	47.0746	93.3496	40.0688	47.0746	0.00030261	0.00108356	47.0746	5.55688	TRUE	Up
Q6P6C2	ALKBH5	54890	RNA demethylase ALKBH5 OS=Homo sapiens OX=9606 GN=ALKBH5 PE=1 SV=2	19	6	9	6	394	44.2	9.09	WT vs mut	46.6224	99.0838	8.59412	46.6224	0.0139449	0.0194749	46.6224	5.54295	TRUE	Up
Q9BZZ5	API5	8539	Apoptosis inhibitor 5 OS=Homo sapiens OX=9606 GN=API5 PE=1 SV=3	14	6	14	6	524	59	7.34	WT vs mut	46.2931	37.9945	46.2931	58.9103	4.7794e-06	0.000260491	46.2931	5.53272	TRUE	Up
A0A8I5KVB5	GTF2I	2969	General transcription factor IIi OS=Homo sapiens OX=9606 GN=GTF2I PE=1 SV=1	7	6	18	6	1118	126.5	9.07	WT vs mut	45.7526	45.7526	39.8854	54.9377	2.6405e-06	0.000260491	45.7526	5.51578	TRUE	Up
P28331	NDUFS1	4719	NADH-ubiquinone oxidoreductase 75 kDa subunit, mitochondrial OS=Homo sapiens OX=9606 GN=NDUFS1 PE=1 SV=3	12	6	15	6	727	79.4	6.23	WT vs mut	45.6613	9.65892	45.6613	69.7016	0.00625083	0.00972351	45.6613	5.5129	TRUE	Up
Q9Y2R4	DDX52	11056	Probable ATP-dependent RNA helicase DDX52 OS=Homo sapiens OX=9606 GN=DDX52 PE=1 SV=4	13	7	16	7	599	67.4	9.67	WT vs mut	45.6532	45.6532	43.0326	85.3804	1.34889e-05	0.000265074	45.6532	5.51264	TRUE	Up
Q14566	MCM6	4175	DNA replication licensing factor MCM6 OS=Homo sapiens OX=9606 GN=MCM6 PE=1 SV=1	29	23	58	23	821	92.8	5.41	WT vs mut	43.7397	881.624	7.31368	43.7397	0.0189811	0.0255475	43.7397	5.45087	TRUE	Up
Q9UJS0	SLC25A13	10165	Electrogenic aspartate/glutamate antiporter SLC25A13, mitochondrial OS=Homo sapiens OX=9606 GN=SLC25A13 PE=1 SV=2	15	8	15	6	675	74.1	8.62	WT vs mut	43.5222	50.8637	43.5222	8.08902	0.0158025	0.0216793	43.5222	5.44368	TRUE	Up
O75489	NDUFS3	4722	NADH dehydrogenase [ubiquinone] iron-sulfur protein 3, mitochondrial OS=Homo sapiens OX=9606 GN=NDUFS3 PE=1 SV=1	24	6	13	6	264	30.2	7.5	WT vs mut	43.49	52.7225	17.3233	43.49	0.000897534	0.0021702	43.49	5.44261	TRUE	Up
P54136	RARS1	5917	Arginine--tRNA ligase, cytoplasmic OS=Homo sapiens OX=9606 GN=RARS1 PE=1 SV=2	39	26	98	26	660	75.3	6.68	WT vs mut	43.4112	25.623	43.4112	56.6502	3.50051e-05	0.000358991	43.4112	5.44	TRUE	Up
P20700	LMNB1	4001	Lamin-B1 OS=Homo sapiens OX=9606 GN=LMNB1 PE=1 SV=2	43	27	103	23	586	66.4	5.16	WT vs mut	42.8914	42.8914	17.4477	49.7084	0.000160972	0.000705809	42.8914	5.42262	TRUE	Up
Q9H0H5	RACGAP1	29127	Rac GTPase-activating protein 1 OS=Homo sapiens OX=9606 GN=RACGAP1 PE=1 SV=1	13	6	15	6	632	71	8.88	WT vs mut	42.8413	26.3535	42.8413	73.4993	7.32098e-05	0.000484793	42.8413	5.42093	TRUE	Up
Q92896	GLG1	2734	Golgi apparatus protein 1 OS=Homo sapiens OX=9606 GN=GLG1 PE=1 SV=2	6	7	17	7	1179	134.5	6.9	WT vs mut	42.75	42.75	31.8807	216.082	0.00483355	0.00796882	42.75	5.41785	TRUE	Up
Q8WUA4	GTF3C2	2976	General transcription factor 3C polypeptide 2 OS=Homo sapiens OX=9606 GN=GTF3C2 PE=1 SV=2	8	7	13	7	911	100.6	7.31	WT vs mut	42.5716	34.2195	42.5716	53.0965	5.46328e-06	0.000260491	42.5716	5.41182	TRUE	Up
Q9HC35	EML4	27436	Echinoderm microtubule-associated protein-like 4 OS=Homo sapiens OX=9606 GN=EML4 PE=1 SV=3	35	31	173	31	981	108.8	6.4	WT vs mut	42.5622	22.077	42.5622	47.5096	0.000140936	0.000655333	42.5622	5.4115	TRUE	Up
Q9BW19	KIFC1	3833	Kinesin-like protein KIFC1 OS=Homo sapiens OX=9606 GN=KIFC1 PE=1 SV=2	13	7	16	7	673	73.7	8.98	WT vs mut	42.5176	21.3045	42.5176	71.2243	0.00025767	0.000980179	42.5176	5.40999	TRUE	Up
Q12824	SMARCB1	6598	SWI/SNF-related matrix-associated actin-dependent regulator of chromatin subfamily B member 1 OS=Homo sapiens OX=9606 GN=SMARCB1 PE=1 SV=2	15	4	12	4	385	44.1	6.23	WT vs mut	42.4079	25.2346	42.4079	50.6164	4.7254e-05	0.000407521	42.4079	5.40626	TRUE	Up
Q13442	PDAP1	11333	28 kDa heat- and acid-stable phosphoprotein OS=Homo sapiens OX=9606 GN=PDAP1 PE=1 SV=1	20	4	16	4	181	20.6	8.87	WT vs mut	42.3401	30.87	42.3401	282.005	0.00141548	0.00299978	42.3401	5.40395	TRUE	Up
P40938	RFC3	5983	Replication factor C subunit 3 OS=Homo sapiens OX=9606 GN=RFC3 PE=1 SV=2	10	4	10	4	356	40.5	8.34	WT vs mut	42.26	7.69513	42.26	65.0034	0.0191693	0.0257602	42.26	5.40122	TRUE	Up
Q7L0Y3	TRMT10C	54931	tRNA methyltransferase 10 homolog C OS=Homo sapiens OX=9606 GN=TRMT10C PE=1 SV=2	19	7	32	7	403	47.3	9.36	WT vs mut	42.2007	42.2007	19.9981	99.212	0.0012842	0.00282377	42.2007	5.3992	TRUE	Up
A0A6Q8PFJ0	LMNA	4000	Lamin A/C OS=Homo sapiens OX=9606 GN=LMNA PE=1 SV=1	61	47	239	7	729	80.9	8.27	WT vs mut	42.049	42.049	33.3877	58.2171	1.77576e-05	0.000289122	42.049	5.394	TRUE	Up
P26196	DDX6	1656	Probable ATP-dependent RNA helicase DDX6 OS=Homo sapiens OX=9606 GN=DDX6 PE=1 SV=2	33	12	33	12	483	54.4	8.66	WT vs mut	41.9369	42.3368	35.7901	41.9369	1.18841e-05	0.000260491	41.9369	5.39015	TRUE	Up
O43290	SART1	9092	U4/U6.U5 tri-snRNP-associated protein 1 OS=Homo sapiens OX=9606 GN=SART1 PE=1 SV=1	20	13	43	13	800	90.2	6.13	WT vs mut	41.652	22.5974	41.652	51.5004	3.34373e-05	0.000354726	41.652	5.38032	TRUE	Up
A0A8Z5AA41	LSR	51599	Lipolysis stimulated lipoprotein receptor OS=Homo sapiens OX=9606 GN=LSR PE=1 SV=1	13	5	12	5	533	58.8	7.53	WT vs mut	41.4204	33.5475	41.4204	81.5087	4.76073e-05	0.000407521	41.4204	5.37227	TRUE	Up
M0R2B7	POLD1	5424	DNA polymerase OS=Homo sapiens OX=9606 GN=POLD1 PE=1 SV=1	11	11	26	10	1133	126.3	7.21	WT vs mut	41.1673	41.1673	33.4057	51.86	5.42315e-06	0.000260491	41.1673	5.36343	TRUE	Up
Q9P0V9	SEPTIN10	151011	Septin-10 OS=Homo sapiens OX=9606 GN=SEPTIN10 PE=1 SV=2	31	10	26	8	454	52.6	6.8	WT vs mut	41.1153	14.2767	42.0402	41.1153	0.00383225	0.00661829	41.1153	5.3616	TRUE	Up
A0A8V8TQK1	CLTC	1213	Clathrin heavy chain OS=Homo sapiens OX=9606 GN=CLTC PE=1 SV=1	18	24	66	24	1651	188.8	5.67	WT vs mut	41.0993	19.4548	41.0993	453.467	0.00746675	0.0113868	41.0993	5.36104	TRUE	Up
Q9UHB6	LIMA1	51474	LIM domain and actin-binding protein 1 OS=Homo sapiens OX=9606 GN=LIMA1 PE=1 SV=1	28	17	64	17	759	85.2	6.84	WT vs mut	41.094	41.094	48.6897	18.9122	0.000981725	0.002316	41.094	5.36085	TRUE	Up
Q9UMS4	PRPF19	27339	Pre-mRNA-processing factor 19 OS=Homo sapiens OX=9606 GN=PRPF19 PE=1 SV=1	36	13	53	13	504	55.1	6.61	WT vs mut	40.995	28.7466	40.995	44.2378	2.69303e-05	0.000353443	40.995	5.35738	TRUE	Up
P50579	METAP2	10988	Methionine aminopeptidase 2 OS=Homo sapiens OX=9606 GN=METAP2 PE=1 SV=1	22	7	16	7	478	52.9	5.82	WT vs mut	40.6631	40.6631	63.7674	19.677	0.00189416	0.00379276	40.6631	5.34565	TRUE	Up
Q6UWP7	LCLAT1	253558	Lysocardiolipin acyltransferase 1 OS=Homo sapiens OX=9606 GN=LCLAT1 PE=1 SV=1	17	5	15	5	414	48.9	8.62	WT vs mut	40.5553	40.5553	33.5812	54.5336	5.85556e-06	0.000260491	40.5553	5.34182	TRUE	Up
P28370	SMARCA1	6594	Probable global transcription activator SNF2L1 OS=Homo sapiens OX=9606 GN=SMARCA1 PE=1 SV=2	15	18	66	6	1054	122.5	8.09	WT vs mut	40.4347	1.80729	40.4347	51.5818	0.0748524	0.0890927	40.4347	5.33752	FALSE	Not
Q9UQ80	PA2G4	5036	Proliferation-associated protein 2G4 OS=Homo sapiens OX=9606 GN=PA2G4 PE=1 SV=3	19	6	15	6	394	43.8	6.55	WT vs mut	40.4238	36.378	40.4238	81.4257	3.09602e-05	0.000353613	40.4238	5.33713	TRUE	Up
Q9P2N5	RBM27	54439	RNA-binding protein 27 OS=Homo sapiens OX=9606 GN=RBM27 PE=1 SV=2	7	7	15	7	1060	118.6	9.19	WT vs mut	40.2981	40.2981	19.149	78.7973	0.000384246	0.00126697	40.2981	5.33264	TRUE	Up
Q9UHI6	DDX20	11218	Probable ATP-dependent RNA helicase DDX20 OS=Homo sapiens OX=9606 GN=DDX20 PE=1 SV=2	8	6	12	6	824	92.2	6.95	WT vs mut	40.1742	30.8036	40.1742	52.3293	1.1265e-05	0.000260491	40.1742	5.3282	TRUE	Up
Q8WUM4	PDCD6IP	10015	Programmed cell death 6-interacting protein OS=Homo sapiens OX=9606 GN=PDCD6IP PE=1 SV=1	18	17	49	17	868	96	6.52	WT vs mut	39.879	37.1171	39.879	97.2911	9.06447e-05	0.000518925	39.879	5.31756	TRUE	Up
O00231	PSMD11	5717	26S proteasome non-ATPase regulatory subunit 11 OS=Homo sapiens OX=9606 GN=PSMD11 PE=1 SV=3	27	9	25	9	422	47.4	6.48	WT vs mut	39.7597	7.24225	39.7597	104.764	0.0113053	0.0161316	39.7597	5.31323	TRUE	Up
Q8WWY3	PRPF31	26121	U4/U6 small nuclear ribonucleoprotein Prp31 OS=Homo sapiens OX=9606 GN=PRPF31 PE=1 SV=2	14	6	18	6	499	55.4	5.78	WT vs mut	39.7465	39.7465	28.1867	40.708	1.45953e-05	0.00027976	39.7465	5.31275	TRUE	Up
O00571	DDX3X	1654	ATP-dependent RNA helicase DDX3X OS=Homo sapiens OX=9606 GN=DDX3X PE=1 SV=3	45	28	161	27	662	73.2	7.18	WT vs mut	39.5554	39.1907	39.6887	39.5554	3.24575e-05	0.000353613	39.5554	5.3058	TRUE	Up
O75165	DNAJC13	23317	DnaJ homolog subfamily C member 13 OS=Homo sapiens OX=9606 GN=DNAJC13 PE=1 SV=5	7	13	24	13	2243	254.3	6.74	WT vs mut	39.465	42.5262	25.4062	39.465	3.39996e-05	0.000355679	39.465	5.3025	TRUE	Up
A0A6Q8PG37	KIF2A	3796	Kinesin-like protein OS=Homo sapiens OX=9606 GN=KIF2A PE=1 SV=1	16	8	18	7	717	81	6.1	WT vs mut	39.3811	47.9444	39.3811	38.9944	2.84845e-05	0.000353613	39.3811	5.29943	TRUE	Up
A0A8I5KVU2	LARP4B	23185	La ribonucleoprotein 4B OS=Homo sapiens OX=9606 GN=LARP4B PE=1 SV=1	4	5	9	5	1735	188.7	5.14	WT vs mut	39.3784	35.1523	39.3784	48.6673	3.02029e-05	0.000353613	39.3784	5.29933	TRUE	Up
Q1ED39	KNOP1	400506	Lysine-rich nucleolar protein 1 OS=Homo sapiens OX=9606 GN=KNOP1 PE=1 SV=1	24	7	15	7	458	51.6	9.86	WT vs mut	39.3388	2.18129	39.3388	67.7869	0.044381	0.0546918	39.3388	5.29788	TRUE	Up
P53396	ACLY	47	ATP-citrate synthase OS=Homo sapiens OX=9606 GN=ACLY PE=1 SV=3	12	10	19	10	1101	120.8	7.33	WT vs mut	39.1252	39.5698	15.7065	39.1252	0.000819018	0.00206295	39.1252	5.29003	TRUE	Up
Q8WYP5	AHCTF1	25909	Protein ELYS OS=Homo sapiens OX=9606 GN=AHCTF1 PE=1 SV=3	7	13	26	13	2266	252.3	6.6	WT vs mut	39.1074	39.1074	42.3283	12.446	0.0209598	0.0278585	39.1074	5.28937	TRUE	Up
Q92769	HDAC2	3066	Histone deacetylase 2 OS=Homo sapiens OX=9606 GN=HDAC2 PE=1 SV=2	27	11	68	6	488	55.3	5.91	WT vs mut	39.0266	39.0266	57.086	3.43996	0.0101164	0.0147054	39.0266	5.28639	TRUE	Up
Q13868	EXOSC2	23404	Exosome complex component RRP4 OS=Homo sapiens OX=9606 GN=EXOSC2 PE=1 SV=2	33	7	22	7	293	32.8	7.5	WT vs mut	38.9058	38.9058	26.1086	95.6467	0.000423644	0.00133749	38.9058	5.28191	TRUE	Up
A0A7I2YQS5	NSD2	7468	Nuclear receptor binding SET domain protein 2 OS=Homo sapiens OX=9606 GN=NSD2 PE=1 SV=1	13	8	20	8	800	87.8	8.66	WT vs mut	38.8665	38.0475	38.8665	68.381	9.91089e-06	0.000260491	38.8665	5.28045	TRUE	Up
A6ND22	MRPS16	51021	Small ribosomal subunit protein bS16m OS=Homo sapiens OX=9606 GN=MRPS16 PE=1 SV=1	33	3	9	3	99	11.1	9.69	WT vs mut	38.8349	38.8349	35.6829	62.8717	7.64329e-06	0.000260491	38.8349	5.27928	TRUE	Up
A0A994J7P9	FXR2	9513	FMR1 autosomal homolog 2 OS=Homo sapiens OX=9606 GN=FXR2 PE=1 SV=1	21	12	23	8	746	80.8	7.14	WT vs mut	38.7655	24.3205	38.7655	166.786	0.00113701	0.00256685	38.7655	5.2767	TRUE	Up
Q9HC52	CBX8	57332	Chromobox protein homolog 8 OS=Homo sapiens OX=9606 GN=CBX8 PE=1 SV=3	11	3	8	3	389	43.4	9.91	WT vs mut	38.7024	38.7024	13.2378	169.733	0.00403466	0.00691194	38.7024	5.27435	TRUE	Up
H0Y368	DPM1	8813	Dolichol-phosphate mannosyltransferase subunit 1 OS=Homo sapiens OX=9606 GN=DPM1 PE=1 SV=2	10	3	6	3	295	33.3	9.14	WT vs mut	38.3027	38.3027	42.4102	24.7313	8.00778e-06	0.000260491	38.3027	5.25937	TRUE	Up
P62318	SNRPD3	6634	Small nuclear ribonucleoprotein Sm D3 OS=Homo sapiens OX=9606 GN=SNRPD3 PE=1 SV=1	48	4	24	4	126	13.9	10.32	WT vs mut	38.2921	39.737	17.9296	38.2921	0.000167393	0.000723817	38.2921	5.25898	TRUE	Up
Q12789	GTF3C1	2975	General transcription factor 3C polypeptide 1 OS=Homo sapiens OX=9606 GN=GTF3C1 PE=1 SV=4	8	13	25	13	2109	238.7	7.3	WT vs mut	38.208	38.208	27.5213	46.2992	6.89961e-05	0.000481001	38.208	5.2558	TRUE	Up
Q15008	PSMD6	9861	26S proteasome non-ATPase regulatory subunit 6 OS=Homo sapiens OX=9606 GN=PSMD6 PE=1 SV=1	20	8	24	8	389	45.5	5.62	WT vs mut	37.9609	37.9609	18.5698	47.2971	0.000221488	0.000883882	37.9609	5.24644	TRUE	Up
Q96T88	UHRF1	29128	E3 ubiquitin-protein ligase UHRF1 OS=Homo sapiens OX=9606 GN=UHRF1 PE=1 SV=1	25	14	42	14	793	89.8	7.56	WT vs mut	37.9059	96.3966	16.5823	37.9059	0.0054861	0.00874907	37.9059	5.24435	TRUE	Up
E9PE17	MRPS17	51373	Mitochondrial ribosomal protein S17 (Fragment) OS=Homo sapiens OX=9606 GN=MRPS17 PE=1 SV=1	36	3	11	3	129	14.4	9.85	WT vs mut	37.3103	37.3103	32.3766	61.7064	1.13835e-05	0.000260491	37.3103	5.2215	TRUE	Up
Q86U86	PBRM1	55193	Protein polybromo-1 OS=Homo sapiens OX=9606 GN=PBRM1 PE=1 SV=1	10	16	23	16	1689	192.8	6.89	WT vs mut	37.3015	37.3015	21.6998	78.031	0.000359963	0.00121266	37.3015	5.22116	TRUE	Up
Q8ND56	LSM14A	26065	Protein LSM14 homolog A OS=Homo sapiens OX=9606 GN=LSM14A PE=1 SV=3	23	9	30	9	463	50.5	9.52	WT vs mut	37.0075	18.4334	37.4942	37.0075	5.3049e-05	0.000432156	37.0075	5.20975	TRUE	Up
P47897	QARS1	5859	Glutamine--tRNA ligase OS=Homo sapiens OX=9606 GN=QARS1 PE=1 SV=1	37	24	104	24	775	87.7	7.15	WT vs mut	36.9596	32.896	37.3884	36.9596	1.90089e-06	0.000260491	36.9596	5.20788	TRUE	Up
A0A7I2V461	XPO1	7514	Exportin 1 OS=Homo sapiens OX=9606 GN=XPO1 PE=1 SV=1	24	22	78	22	1056	121.5	5.97	WT vs mut	36.9281	36.9281	23.0456	80.005	0.000405069	0.00130076	36.9281	5.20665	TRUE	Up
A0A804HI25	DHCR7	1717	7-dehydrocholesterol reductase OS=Homo sapiens OX=9606 GN=DHCR7 PE=1 SV=1	5	3	10	3	492	56.3	8.54	WT vs mut	36.8871	141.642	36.8871	17.0737	0.00471582	0.00781243	36.8871	5.20504	TRUE	Up
P48735	IDH2	3418	Isocitrate dehydrogenase [NADP], mitochondrial OS=Homo sapiens OX=9606 GN=IDH2 PE=1 SV=2	24	10	33	10	452	50.9	8.69	WT vs mut	36.7811	36.7811	58.8319	22.7324	0.00154472	0.00318646	36.7811	5.20089	TRUE	Up
Q9BPX5	ARPC5L	81873	Actin-related protein 2/3 complex subunit 5-like protein OS=Homo sapiens OX=9606 GN=ARPC5L PE=1 SV=1	21	3	3	3	153	16.9	6.6	WT vs mut	36.6639	2.35031	36.6639	61.8231	0.0211675	0.0280482	36.6639	5.19629	TRUE	Up
P05198	EIF2S1	1965	Eukaryotic translation initiation factor 2 subunit 1 OS=Homo sapiens OX=9606 GN=EIF2S1 PE=1 SV=3	57	17	77	17	315	36.1	5.08	WT vs mut	36.4582	36.4582	80.6396	30.8194	0.000232162	0.000917899	36.4582	5.18817	TRUE	Up
Q9HD33	MRPL47	57129	Large ribosomal subunit protein uL29m OS=Homo sapiens OX=9606 GN=MRPL47 PE=1 SV=2	15	4	8	4	250	29.4	10.37	WT vs mut	36.3986	36.3986	24.2827	73.453	0.000125055	0.000607682	36.3986	5.18581	TRUE	Up
Q9Y6G9	DYNC1LI1	51143	Cytoplasmic dynein 1 light intermediate chain 1 OS=Homo sapiens OX=9606 GN=DYNC1LI1 PE=1 SV=3	13	6	15	6	523	56.5	6.42	WT vs mut	36.3708	36.3708	6.96709	59.3763	0.00522335	0.00841649	36.3708	5.18471	TRUE	Up
P27695	APEX1	328	DNA repair nuclease/redox regulator APEX1 OS=Homo sapiens OX=9606 GN=APEX1 PE=1 SV=2	59	16	58	16	318	35.5	8.12	WT vs mut	36.356	36.1714	36.356	49.2932	4.6273e-05	0.000407521	36.356	5.18412	TRUE	Up
Q9UHD8	SEPTIN9	10801	Septin-9 OS=Homo sapiens OX=9606 GN=SEPTIN9 PE=1 SV=2	45	23	80	23	586	65.4	8.97	WT vs mut	36.267	36.267	35.9445	121.141	0.000237723	0.000931265	36.267	5.18059	TRUE	Up
H0YJA2	ZC3H14	79882	Zinc finger CCCH domain-containing protein 14 (Fragment) OS=Homo sapiens OX=9606 GN=ZC3H14 PE=1 SV=1	16	8	16	8	651	73.3	7.43	WT vs mut	36.2037	27.3449	36.2037	63.223	4.39325e-05	0.000401834	36.2037	5.17807	TRUE	Up
Q7L2J0	MEPCE	56257	7SK snRNA methylphosphate capping enzyme OS=Homo sapiens OX=9606 GN=MEPCE PE=1 SV=1	9	5	11	5	689	74.3	9.57	WT vs mut	36.1993	36.1993	34.7854	75.9845	3.10978e-05	0.000353613	36.1993	5.17789	TRUE	Up
F8VZX2	PCBP2	5094	Poly(rC) binding protein 2 OS=Homo sapiens OX=9606 GN=PCBP2 PE=1 SV=1	44	9	29	6	321	33.8	8.24	WT vs mut	36.1756	9.05661	36.1756	191.692	0.00808811	0.0121376	36.1756	5.17694	TRUE	Up
Q92828	CORO2A	7464	Coronin-2A OS=Homo sapiens OX=9606 GN=CORO2A PE=1 SV=2	8	4	7	4	525	59.7	8.05	WT vs mut	36.1706	36.1706	4.51278	84.656	0.0259485	0.0336523	36.1706	5.17675	TRUE	Up
E7ESY4	MTA1	9112	Metastasis associated 1 OS=Homo sapiens OX=9606 GN=MTA1 PE=1 SV=1	19	11	33	6	703	79.3	9.11	WT vs mut	36.1486	40.3035	36.1486	14.765	0.000875044	0.00214398	36.1486	5.17587	TRUE	Up
Q14980	NUMA1	4926	Nuclear mitotic apparatus protein 1 OS=Homo sapiens OX=9606 GN=NUMA1 PE=1 SV=2	30	52	179	51	2115	238.1	5.78	WT vs mut	35.9877	33.8185	35.9877	98.2443	0.000152041	0.000679806	35.9877	5.16943	TRUE	Up
Q9BQL6	FERMT1	55612	Fermitin family homolog 1 OS=Homo sapiens OX=9606 GN=FERMT1 PE=1 SV=1	12	7	9	7	677	77.4	6.28	WT vs mut	35.8614	35.8614	35.3409	65.3843	1.24744e-05	0.000260491	35.8614	5.16436	TRUE	Up
H3BLV9	SRPK1	6732	non-specific serine/threonine protein kinase (Fragment) OS=Homo sapiens OX=9606 GN=SRPK1 PE=1 SV=1	15	9	26	6	671	76	6.28	WT vs mut	35.8019	35.8019	202.411	1.36474	0.0891664	0.104959	35.8019	5.16196	FALSE	Not
K4DIA8	SLC25A22	79751	Mitochondrial glutamate carrier 1 (Fragment) OS=Homo sapiens OX=9606 GN=SLC25A22 PE=1 SV=2	13	3	10	3	190	20.3	9.79	WT vs mut	35.7266	35.7266	10.487	72.7332	0.00405229	0.00692823	35.7266	5.15893	TRUE	Up
P41240	CSK	1445	Tyrosine-protein kinase CSK OS=Homo sapiens OX=9606 GN=CSK PE=1 SV=1	14	6	16	6	450	50.7	7.06	WT vs mut	35.2621	35.2621	30.6673	40.1186	6.46234e-06	0.000260491	35.2621	5.14005	TRUE	Up
Q9H845	ACAD9	28976	Complex I assembly factor ACAD9, mitochondrial OS=Homo sapiens OX=9606 GN=ACAD9 PE=1 SV=1	10	6	15	6	621	68.7	7.96	WT vs mut	35.1743	35.1743	25.8261	38.6928	1.48214e-05	0.00027976	35.1743	5.13645	TRUE	Up
Q02809	PLOD1	5351	Procollagen-lysine,2-oxoglutarate 5-dioxygenase 1 OS=Homo sapiens OX=9606 GN=PLOD1 PE=1 SV=2	14	8	19	8	727	83.5	6.95	WT vs mut	35.1571	35.1571	36.6795	19.7511	0.000448331	0.00138723	35.1571	5.13575	TRUE	Up
P46940	IQGAP1	8826	Ras GTPase-activating-like protein IQGAP1 OS=Homo sapiens OX=9606 GN=IQGAP1 PE=1 SV=1	33	42	135	42	1657	189.1	6.48	WT vs mut	35.1297	7.71686	35.1297	108.34	0.0105002	0.015109	35.1297	5.13462	TRUE	Up
C9J406	IMMT	10989	MICOS complex subunit MIC60 OS=Homo sapiens OX=9606 GN=IMMT PE=1 SV=1	20	11	32	11	659	73.2	6.07	WT vs mut	35.1089	34.0213	35.1089	58.1315	4.76312e-05	0.000407521	35.1089	5.13377	TRUE	Up
Q96CW5	TUBGCP3	10426	Gamma-tubulin complex component 3 OS=Homo sapiens OX=9606 GN=TUBGCP3 PE=1 SV=2	7	5	11	5	907	103.5	8.12	WT vs mut	35.0909	8.92726	35.0909	39.9792	0.00320579	0.00570958	35.0909	5.13302	TRUE	Up
Q9Y3B4	SF3B6	51639	Splicing factor 3B subunit 6 OS=Homo sapiens OX=9606 GN=SF3B6 PE=1 SV=1	32	3	7	3	125	14.6	9.38	WT vs mut	34.9911	34.9911	29.2886	40.7547	7.6442e-06	0.000260491	34.9911	5.12892	TRUE	Up
Q96F86	EDC3	80153	Enhancer of mRNA-decapping protein 3 OS=Homo sapiens OX=9606 GN=EDC3 PE=1 SV=1	15	6	12	6	508	56	7.11	WT vs mut	34.9693	34.9693	11.1679	168.81	0.00460471	0.00770308	34.9693	5.12802	TRUE	Up
R4GMU7	RPL7L1	285855	Ribosomal protein L7 like 1 (Fragment) OS=Homo sapiens OX=9606 GN=RPL7L1 PE=1 SV=2	23	5	15	5	198	23	10.64	WT vs mut	34.947	34.947	31.1946	74.0494	4.40609e-05	0.000401834	34.947	5.1271	TRUE	Up
Q9H6R4	NOL6	65083	Nucleolar protein 6 OS=Homo sapiens OX=9606 GN=NOL6 PE=1 SV=2	10	10	22	10	1146	127.5	7.64	WT vs mut	34.68	34.68	29.4288	75.3645	6.34934e-05	0.000453752	34.68	5.11603	TRUE	Up
Q8NBJ5	COLGALT1	79709	Procollagen galactosyltransferase 1 OS=Homo sapiens OX=9606 GN=COLGALT1 PE=1 SV=1	31	19	52	19	622	71.6	7.31	WT vs mut	34.6225	34.4971	34.6225	92.8656	8.00188e-05	0.00049699	34.6225	5.11364	TRUE	Up
P05026	ATP1B1	481	Sodium/potassium-transporting ATPase subunit beta-1 OS=Homo sapiens OX=9606 GN=ATP1B1 PE=1 SV=1	13	4	7	4	303	35	8.53	WT vs mut	34.5233	25.7143	34.5233	39.6027	1.65335e-05	0.000288156	34.5233	5.1095	TRUE	Up
Q7Z417	NUFIP2	57532	FMR1-interacting protein NUFIP2 OS=Homo sapiens OX=9606 GN=NUFIP2 PE=1 SV=1	20	9	27	9	695	76.1	8.7	WT vs mut	34.5116	31.428	34.5116	46.3389	0.000447478	0.0013871	34.5116	5.10901	TRUE	Up
Q9BZJ0	CRNKL1	51340	Crooked neck-like protein 1 OS=Homo sapiens OX=9606 GN=CRNKL1 PE=1 SV=4	8	7	17	7	848	100.4	8	WT vs mut	34.1904	31.7196	34.1904	78.3501	6.16596e-05	0.000444365	34.1904	5.09552	TRUE	Up
D3DQV9	EIF4G2	1982	Eukaryotic translation initiation factor 4 gamma 2 OS=Homo sapiens OX=9606 GN=EIF4G2 PE=1 SV=1	8	6	18	6	907	102.3	7.14	WT vs mut	34.1832	8.81804	35.8988	34.1832	0.00466554	0.00774416	34.1832	5.09522	TRUE	Up
P40937	RFC5	5985	Replication factor C subunit 5 OS=Homo sapiens OX=9606 GN=RFC5 PE=1 SV=1	24	6	16	6	340	38.5	7.2	WT vs mut	34.0675	41.7946	34.0675	21.8259	1.49052e-05	0.00027976	34.0675	5.09032	TRUE	Up
U3KPX3	CSNK1A1	1452	non-specific serine/threonine protein kinase OS=Homo sapiens OX=9606 GN=CSNK1A1 PE=1 SV=2	20	8	21	8	368	42.4	9.6	WT vs mut	34.0185	53.5898	34.0185	27.1721	0.000618098	0.00171589	34.0185	5.08825	TRUE	Up
O60568	PLOD3	8985	Multifunctional procollagen lysine hydroxylase and glycosyltransferase LH3 OS=Homo sapiens OX=9606 GN=PLOD3 PE=1 SV=1	8	5	12	5	738	84.7	6.05	WT vs mut	33.9429	38.6451	33.9429	13.0523	0.000238957	0.000933205	33.9429	5.08504	TRUE	Up
A0A5F9ZI63	EED	8726	Embryonic ectoderm development OS=Homo sapiens OX=9606 GN=EED PE=1 SV=2	13	6	15	6	501	56.3	8.29	WT vs mut	33.5079	33.5079	17.9272	54.083	0.000577568	0.00162786	33.5079	5.06643	TRUE	Up
Q5JVF3	PCID2	55795	PCI domain-containing protein 2 OS=Homo sapiens OX=9606 GN=PCID2 PE=1 SV=2	9	4	12	4	399	46	8.53	WT vs mut	33.486	11.7653	33.486	114.21	0.00190836	0.00381617	33.486	5.06549	TRUE	Up
A0A994J414	DPF2	5977	Double PHD fingers 2 OS=Homo sapiens OX=9606 GN=DPF2 PE=1 SV=1	18	5	8	5	362	40.6	7.08	WT vs mut	33.4741	40.9523	20.9545	33.4741	0.000342752	0.00118267	33.4741	5.06497	TRUE	Up
Q9UMR2	DDX19B	11269	ATP-dependent RNA helicase DDX19B OS=Homo sapiens OX=9606 GN=DDX19B PE=1 SV=1	19	8	20	8	479	53.9	6.3	WT vs mut	33.2034	14.0923	33.2034	44.467	0.000866424	0.00213235	33.2034	5.05326	TRUE	Up
O95239	KIF4A	24137	Chromosome-associated kinesin KIF4A OS=Homo sapiens OX=9606 GN=KIF4A PE=1 SV=3	7	8	16	8	1232	139.8	6.27	WT vs mut	32.7717	32.7717	17.5573	40.0168	8.91547e-05	0.000517947	32.7717	5.03438	TRUE	Up
A0A7I2YQD8	NDUFS2	4720	NADH dehydrogenase [ubiquinone] iron-sulfur protein 2, mitochondrial OS=Homo sapiens OX=9606 GN=NDUFS2 PE=1 SV=1	13	5	13	5	431	48.7	8.82	WT vs mut	32.767	26.9412	32.767	36.2481	1.26585e-05	0.000260491	32.767	5.03417	TRUE	Up
A0A994J4R6	USP9X	8239	ubiquitinyl hydrolase 1 OS=Homo sapiens OX=9606 GN=USP9X PE=1 SV=1	4	9	18	9	2575	292.7	5.82	WT vs mut	32.7464	51.9668	32.7464	26.6845	0.000827108	0.0020775	32.7464	5.03326	TRUE	Up
O15213	WDR46	9277	WD repeat-containing protein 46 OS=Homo sapiens OX=9606 GN=WDR46 PE=1 SV=3	18	9	20	9	610	68	9.67	WT vs mut	32.6394	33.2223	32.6394	20.2746	0.000348134	0.001194	32.6394	5.02854	TRUE	Up
Q9NXF1	TEX10	54881	Testis-expressed protein 10 OS=Homo sapiens OX=9606 GN=TEX10 PE=1 SV=2	12	9	25	9	929	105.6	9.36	WT vs mut	32.5582	32.5582	33.629	24.5541	0.000129213	0.000621676	32.5582	5.02495	TRUE	Up
I3L2L5	MCRIP1	348262	MAPK regulated corepressor interacting protein 1 OS=Homo sapiens OX=9606 GN=MCRIP1 PE=1 SV=1	34	3	10	3	92	10.5	9.41	WT vs mut	32.3265	32.3265	36.1667	30.8277	3.43601e-05	0.000355679	32.3265	5.01465	TRUE	Up
Q9UBU9	NXF1	10482	Nuclear RNA export factor 1 OS=Homo sapiens OX=9606 GN=NXF1 PE=1 SV=1	14	8	21	8	619	70.1	8.51	WT vs mut	32.2539	32.2539	23.9631	72.2959	0.000134724	0.000639977	32.2539	5.0114	TRUE	Up
Q15022	SUZ12	23512	Polycomb protein SUZ12 OS=Homo sapiens OX=9606 GN=SUZ12 PE=1 SV=3	7	4	14	4	739	83	8.81	WT vs mut	32.2125	39.1126	32.2125	20.1203	5.62439e-05	0.000434412	32.2125	5.00955	TRUE	Up
P12270	TPR	7175	Nucleoprotein TPR OS=Homo sapiens OX=9606 GN=TPR PE=1 SV=3	7	12	24	12	2363	267.1	5.02	WT vs mut	32.1592	37.3035	21.7585	32.1592	4.85347e-05	0.000410382	32.1592	5.00716	TRUE	Up
A0A6I8PL42	LARS1	51520	leucine--tRNA ligase OS=Homo sapiens OX=9606 GN=LARS1 PE=1 SV=1	26	27	115	27	1130	129.1	7.87	WT vs mut	32.035	32.035	18.7527	34.7085	4.91182e-05	0.000411244	32.035	5.00158	TRUE	Up
Q7KZF4	SND1	27044	Staphylococcal nuclease domain-containing protein 1 OS=Homo sapiens OX=9606 GN=SND1 PE=1 SV=1	44	33	148	33	910	101.9	7.17	WT vs mut	31.8648	18.2392	31.8648	47.211	0.000100221	0.000543104	31.8648	4.99389	TRUE	Up
Q96QK1	VPS35	55737	Vacuolar protein sorting-associated protein 35 OS=Homo sapiens OX=9606 GN=VPS35 PE=1 SV=2	13	8	17	8	796	91.6	5.49	WT vs mut	31.799	17.0939	52.2523	31.799	0.000667955	0.00179031	31.799	4.99091	TRUE	Up
H0Y8C4	PPP2R5D	5528	Protein phosphatase 2 regulatory subunit B'delta (Fragment) OS=Homo sapiens OX=9606 GN=PPP2R5D PE=1 SV=1	9	4	10	4	504	59.4	7.4	WT vs mut	31.6806	37.1202	19.454	31.6806	7.953e-05	0.000496706	31.6806	4.98553	TRUE	Up
A0AA34QVU4	-	-	Pogo transposable element derived with ZNF domain OS=Homo sapiens OX=9606 GN=POGZ PE=1 SV=1	4	6	15	5	1426	156.8	7.36	WT vs mut	31.5612	31.5612	19.5258	34.3453	7.14676e-05	0.000484546	31.5612	4.98008	TRUE	Up
K7EMM8	GLYR1	84656	Cytokine-like nuclear factor N-PAC (Fragment) OS=Homo sapiens OX=9606 GN=GLYR1 PE=1 SV=2	24	10	20	5	524	57.3	9.23	WT vs mut	31.509	7.1827	106.469	31.509	0.0174976	0.0237755	31.509	4.97769	TRUE	Up
P00352	ALDH1A1	216	Aldehyde dehydrogenase 1A1 OS=Homo sapiens OX=9606 GN=ALDH1A1 PE=1 SV=2	21	8	16	8	501	54.8	6.73	WT vs mut	31.4586	74.5251	24.0577	31.4586	0.000660422	0.00177889	31.4586	4.97538	TRUE	Up
A0A8I5KRF4	KDM1A	23028	Lysine demethylase 1A OS=Homo sapiens OX=9606 GN=KDM1A PE=1 SV=1	11	6	12	6	684	74.6	6.18	WT vs mut	30.9903	39.0112	30.9903	20.5037	0.000361866	0.00121428	30.9903	4.95374	TRUE	Up
O15144	ARPC2	10109	Actin-related protein 2/3 complex subunit 2 OS=Homo sapiens OX=9606 GN=ARPC2 PE=1 SV=1	24	8	16	8	300	34.3	7.36	WT vs mut	30.9705	53.4256	30.9705	23.5413	0.000912912	0.00219837	30.9705	4.95282	TRUE	Up
Q96EY1	DNAJA3	9093	DnaJ homolog subfamily A member 3, mitochondrial OS=Homo sapiens OX=9606 GN=DNAJA3 PE=1 SV=2	14	6	21	6	480	52.5	9.26	WT vs mut	30.929	30.929	28.0309	47.1001	7.25351e-06	0.000260491	30.929	4.95089	TRUE	Up
I3L3H2	EIF4A3	9775	Eukaryotic initiation factor 4A-III OS=Homo sapiens OX=9606 GN=EIF4A3 PE=1 SV=2	26	12	40	10	390	44.5	6.47	WT vs mut	30.6882	13.3404	30.6882	121.934	0.00489221	0.0080268	30.6882	4.93961	TRUE	Up
H0YJQ1	NGDN	25983	Neuroguidin OS=Homo sapiens OX=9606 GN=NGDN PE=1 SV=2	12	4	12	4	316	35.8	9.09	WT vs mut	30.6669	30.6669	36.8774	7.03213	0.00804263	0.0120816	30.6669	4.93861	TRUE	Up
P50750	CDK9	1025	Cyclin-dependent kinase 9 OS=Homo sapiens OX=9606 GN=CDK9 PE=1 SV=3	11	3	8	3	372	42.8	8.79	WT vs mut	30.6234	30.6234	18.4494	46.1155	7.96823e-05	0.000496706	30.6234	4.93656	TRUE	Up
Q9BYD1	MRPL13	28998	Large ribosomal subunit protein uL13m OS=Homo sapiens OX=9606 GN=MRPL13 PE=1 SV=1	33	5	11	5	178	20.7	9.16	WT vs mut	30.5864	30.5864	26.3448	36.8447	6.83146e-06	0.000260491	30.5864	4.93482	TRUE	Up
A0A7I2V2U8	TWF2	11344	Twinfilin actin binding protein 2 OS=Homo sapiens OX=9606 GN=TWF2 PE=1 SV=1	26	5	12	4	296	33.7	6.7	WT vs mut	30.4829	30.4829	24.6796	53.5024	2.71083e-05	0.000353443	30.4829	4.92993	TRUE	Up
Q86YP4	GATAD2A	54815	Transcriptional repressor p66-alpha OS=Homo sapiens OX=9606 GN=GATAD2A PE=1 SV=1	8	4	14	4	633	68	9.94	WT vs mut	30.4401	30.4401	44.2171	9.81096	0.00506444	0.00825388	30.4401	4.9279	TRUE	Up
Q12906	ILF3	3609	Interleukin enhancer-binding factor 3 OS=Homo sapiens OX=9606 GN=ILF3 PE=1 SV=3	36	29	168	24	894	95.3	8.76	WT vs mut	30.397	27.0314	30.397	122.044	0.000480591	0.00145026	30.397	4.92586	TRUE	Up
P35568	IRS1	3667	Insulin receptor substrate 1 OS=Homo sapiens OX=9606 GN=IRS1 PE=1 SV=1	3	3	8	3	1242	131.5	8.54	WT vs mut	30.3105	7.67259	30.9549	30.3105	0.00104304	0.00241397	30.3105	4.92175	TRUE	Up
Q00535	CDK5	1020	Cyclin-dependent kinase 5 OS=Homo sapiens OX=9606 GN=CDK5 PE=1 SV=3	13	4	7	4	292	33.3	7.66	WT vs mut	30.2088	30.2088	20.6901	35.4244	0.00128458	0.00282377	30.2088	4.91689	TRUE	Up
H7BXY3	DHX30	22907	ATP-dependent RNA helicase DHX30 OS=Homo sapiens OX=9606 GN=DHX30 PE=1 SV=1	6	7	18	7	1166	130.5	8.56	WT vs mut	30.1851	30.1851	13.0842	33.068	0.00017637	0.000745646	30.1851	4.91576	TRUE	Up
P59998	ARPC4	10093	Actin-related protein 2/3 complex subunit 4 OS=Homo sapiens OX=9606 GN=ARPC4 PE=1 SV=3	23	4	27	4	168	19.7	8.43	WT vs mut	30.1163	30.1163	17.649	44.5021	0.00131078	0.0028666	30.1163	4.91247	TRUE	Up
A0A7I2V5Y5	KIF23	9493	Kinesin-like protein OS=Homo sapiens OX=9606 GN=KIF23 PE=1 SV=1	12	9	21	9	974	111.6	8.5	WT vs mut	29.8811	31.4936	25.1349	29.8811	7.37596e-05	0.000484793	29.8811	4.90116	TRUE	Up
Q05655	PRKCD	5580	Protein kinase C delta type OS=Homo sapiens OX=9606 GN=PRKCD PE=1 SV=2	5	4	9	4	676	77.5	7.75	WT vs mut	29.7816	29.7816	14.6033	30.9266	0.000124439	0.000607682	29.7816	4.89635	TRUE	Up
Q9BPX3	NCAPG	64151	Condensin complex subunit 3 OS=Homo sapiens OX=9606 GN=NCAPG PE=1 SV=1	8	8	18	8	1015	114.3	5.59	WT vs mut	29.7118	34.4648	29.7118	27.8063	5.67177e-05	0.000434412	29.7118	4.89297	TRUE	Up
B4DY09	ILF2	3608	Interleukin enhancer binding factor 2 OS=Homo sapiens OX=9606 GN=ILF2 PE=1 SV=1	63	18	110	18	352	38.9	4.94	WT vs mut	29.6975	29.6975	27.8861	149.251	0.000874365	0.00214398	29.6975	4.89227	TRUE	Up
C9JPV8	AP2M1	1173	AP-2 complex subunit mu OS=Homo sapiens OX=9606 GN=AP2M1 PE=1 SV=2	16	7	24	7	458	52	9.45	WT vs mut	29.617	29.617	27.2091	89.3082	0.00172768	0.00349217	29.617	4.88835	TRUE	Up
O00232	PSMD12	5718	26S proteasome non-ATPase regulatory subunit 12 OS=Homo sapiens OX=9606 GN=PSMD12 PE=1 SV=3	14	7	28	7	456	52.9	7.65	WT vs mut	29.585	29.8228	29.585	15.8385	3.29431e-05	0.000353613	29.585	4.88679	TRUE	Up
P14868	DARS1	1615	Aspartate--tRNA ligase, cytoplasmic OS=Homo sapiens OX=9606 GN=DARS1 PE=1 SV=2	55	25	118	25	501	57.1	6.55	WT vs mut	29.552	34.7745	19.6993	29.552	1.06872e-05	0.000260491	29.552	4.88518	TRUE	Up
Q9NX20	MRPL16	54948	Large ribosomal subunit protein uL16m OS=Homo sapiens OX=9606 GN=MRPL16 PE=1 SV=1	18	4	9	4	251	28.4	10.13	WT vs mut	29.314	37.7826	29.314	16.0648	0.000554121	0.00158267	29.314	4.87352	TRUE	Up
Q9Y399	MRPS2	51116	Small ribosomal subunit protein uS2m OS=Homo sapiens OX=9606 GN=MRPS2 PE=1 SV=1	12	4	17	4	296	33.2	9.26	WT vs mut	29.0672	21.2913	29.0672	74.7273	0.000414144	0.00131479	29.0672	4.86132	TRUE	Up
P41743	PRKCI	5584	Protein kinase C iota type OS=Homo sapiens OX=9606 GN=PRKCI PE=1 SV=2	11	4	13	4	596	68.2	5.85	WT vs mut	28.9671	25.8991	30.3665	28.9671	2.41715e-05	0.000332943	28.9671	4.85634	TRUE	Up
Q96GD4	AURKB	9212	Aurora kinase B OS=Homo sapiens OX=9606 GN=AURKB PE=1 SV=3	15	4	9	4	344	39.3	9.29	WT vs mut	28.9197	25.6143	28.9197	31.4785	1.23166e-05	0.000260491	28.9197	4.85398	TRUE	Up
O60749	SNX2	6643	Sorting nexin-2 OS=Homo sapiens OX=9606 GN=SNX2 PE=1 SV=2	14	6	13	6	519	58.4	5.12	WT vs mut	28.8836	28.8836	16.0237	50.2065	0.000220432	0.000883799	28.8836	4.85218	TRUE	Up
Q8WWC4	MAIP1	79568	m-AAA protease-interacting protein 1, mitochondrial OS=Homo sapiens OX=9606 GN=MAIP1 PE=1 SV=1	12	3	7	3	291	32.5	9.17	WT vs mut	28.845	30.8185	18.1291	28.845	7.04772e-05	0.000484546	28.845	4.85025	TRUE	Up
K7EKP8	ACOT7	11332	Acyl-CoA thioesterase 7 (Fragment) OS=Homo sapiens OX=9606 GN=ACOT7 PE=1 SV=8	22	5	12	5	279	30.8	6.99	WT vs mut	28.8142	49.5801	28.8142	5.63842	0.0118176	0.0167924	28.8142	4.84871	TRUE	Up
O43242	PSMD3	5709	26S proteasome non-ATPase regulatory subunit 3 OS=Homo sapiens OX=9606 GN=PSMD3 PE=1 SV=2	35	19	48	19	534	60.9	8.44	WT vs mut	28.7796	12.3887	28.7796	207.866	0.00535488	0.00858792	28.7796	4.84697	TRUE	Up
Q5JTV8	TOR1AIP1	26092	Torsin-1A-interacting protein 1 OS=Homo sapiens OX=9606 GN=TOR1AIP1 PE=1 SV=2	10	4	12	3	583	66.2	8.18	WT vs mut	28.779	25.7859	28.779	68.1565	0.000152619	0.000680609	28.779	4.84695	TRUE	Up
Q8NFW8	CMAS	55907	N-acylneuraminate cytidylyltransferase OS=Homo sapiens OX=9606 GN=CMAS PE=1 SV=2	25	11	31	11	434	48.3	7.93	WT vs mut	28.6644	48.641	28.6644	3.61832	0.0215285	0.0285044	28.6644	4.84119	TRUE	Up
O75376	NCOR1	9611	Nuclear receptor corepressor 1 OS=Homo sapiens OX=9606 GN=NCOR1 PE=1 SV=2	3	6	14	4	2440	270	7.11	WT vs mut	28.6223	28.6223	31.166	21.9804	0.000150767	0.000675881	28.6223	4.83907	TRUE	Up
E9PRZ0	MAP2K3	5606	Mitogen-activated protein kinase kinase 3 (Fragment) OS=Homo sapiens OX=9606 GN=MAP2K3 PE=1 SV=2	17	3	12	3	160	18.2	6.93	WT vs mut	28.5918	19.8544	28.7943	28.5918	3.11468e-05	0.000353613	28.5918	4.83753	TRUE	Up
Q96N66	MBOAT7	79143	Lysophospholipid acyltransferase 7 OS=Homo sapiens OX=9606 GN=MBOAT7 PE=1 SV=2	8	3	9	3	472	52.7	8.97	WT vs mut	28.5688	28.5688	18.8991	44.0096	5.87714e-05	0.000440215	28.5688	4.83637	TRUE	Up
P82675	MRPS5	64969	Small ribosomal subunit protein uS5m OS=Homo sapiens OX=9606 GN=MRPS5 PE=1 SV=2	17	6	18	5	430	48	9.92	WT vs mut	28.5113	28.5113	25.7195	65.0806	7.01507e-05	0.000484546	28.5113	4.83346	TRUE	Up
Q7Z7K6	CENPV	201161	Centromere protein V OS=Homo sapiens OX=9606 GN=CENPV PE=1 SV=1	24	5	8	5	275	29.9	9.73	WT vs mut	28.2721	15.9394	28.2721	32.1148	9.17225e-05	0.000520472	28.2721	4.82131	TRUE	Up
Q6UXN9	WDR82	80335	WD repeat-containing protein 82 OS=Homo sapiens OX=9606 GN=WDR82 PE=1 SV=1	13	4	11	4	313	35.1	7.69	WT vs mut	27.8291	27.8291	7.25193	52.1546	0.00486738	0.00800143	27.8291	4.79852	TRUE	Up
Q99653	CHP1	11261	Calcineurin B homologous protein 1 OS=Homo sapiens OX=9606 GN=CHP1 PE=1 SV=3	20	4	12	4	195	22.4	5.1	WT vs mut	27.5926	18.3366	27.5926	39.0475	6.07012e-05	0.000440215	27.5926	4.78621	TRUE	Up
P43897	TSFM	10102	Elongation factor Ts, mitochondrial OS=Homo sapiens OX=9606 GN=TSFM PE=1 SV=2	23	4	9	4	325	35.4	8.38	WT vs mut	27.5023	27.5023	11.1456	55.3128	0.00201159	0.00394465	27.5023	4.78148	TRUE	Up
P54886	ALDH18A1	5832	Delta-1-pyrroline-5-carboxylate synthase OS=Homo sapiens OX=9606 GN=ALDH18A1 PE=1 SV=2	34	21	70	21	795	87.2	7.12	WT vs mut	27.4735	10.976	27.4735	30.4587	0.000376045	0.00124958	27.4735	4.77997	TRUE	Up
P41252	IARS1	3376	Isoleucine--tRNA ligase, cytoplasmic OS=Homo sapiens OX=9606 GN=IARS1 PE=1 SV=2	38	42	156	42	1262	144.4	6.15	WT vs mut	27.2824	10.4936	36.1066	27.2824	0.000960093	0.0022839	27.2824	4.7699	TRUE	Up
C9JZR2	CTNND1	1500	Catenin delta 1 OS=Homo sapiens OX=9606 GN=CTNND1 PE=1 SV=2	6	4	13	4	938	104.8	6.87	WT vs mut	27.2519	27.2519	25.6441	41.2128	7.21305e-06	0.000260491	27.2519	4.76829	TRUE	Up
Q8WVV4	POF1B	79983	Protein POF1B OS=Homo sapiens OX=9606 GN=POF1B PE=1 SV=3	13	7	14	7	589	68	6.32	WT vs mut	27.1515	27.1515	9.88448	55.4154	0.00194801	0.00386885	27.1515	4.76296	TRUE	Up
D3YTB1	RPL32	6161	Ribosomal protein L32 (Fragment) OS=Homo sapiens OX=9606 GN=RPL32 PE=1 SV=1	45	7	45	7	133	15.6	11.44	WT vs mut	27.0868	23.0327	27.0868	29.6476	6.76441e-07	0.000231072	27.0868	4.75952	TRUE	Up
Q9BXS6	NUSAP1	51203	Nucleolar and spindle-associated protein 1 OS=Homo sapiens OX=9606 GN=NUSAP1 PE=1 SV=1	31	12	36	12	441	49.4	9.91	WT vs mut	26.997	26.997	6.98301	36.2551	0.00199299	0.00391267	26.997	4.75472	TRUE	Up
P41091	EIF2S3	1968	Eukaryotic translation initiation factor 2 subunit 3 OS=Homo sapiens OX=9606 GN=EIF2S3 PE=1 SV=3	39	15	69	15	472	51.1	8.4	WT vs mut	26.8827	26.8827	18.6383	36.8143	6.02354e-05	0.000440215	26.8827	4.7486	TRUE	Up
P08758	ANXA5	308	Annexin A5 OS=Homo sapiens OX=9606 GN=ANXA5 PE=1 SV=2	27	8	16	8	320	35.9	5.05	WT vs mut	26.8686	26.8686	20.4752	28.2809	1.39652e-05	0.000271051	26.8686	4.74785	TRUE	Up
X6RAJ1	AKAP17A	8227	A-kinase anchoring protein 17A OS=Homo sapiens OX=9606 GN=AKAP17A PE=1 SV=1	5	3	10	3	446	51.5	9.39	WT vs mut	26.7617	28.5278	22.5477	26.7617	2.05981e-05	0.000303476	26.7617	4.7421	TRUE	Up
Q16778	H2BC21	8349	Histone H2B type 2-E OS=Homo sapiens OX=9606 GN=H2BC21 PE=1 SV=3	58	9	215	3	126	13.9	10.32	WT vs mut	26.7006	27.7484	25.1224	26.7006	7.13039e-05	0.000484546	26.7006	4.7388	TRUE	Up
P42766	RPL35	11224	Large ribosomal subunit protein uL29 OS=Homo sapiens OX=9606 GN=RPL35 PE=1 SV=2	39	6	44	6	123	14.5	11.05	WT vs mut	26.352	11.9609	26.352	36.9469	0.000574644	0.0016223	26.352	4.71984	TRUE	Up
D6RER5	SEPTIN11	55752	Septin OS=Homo sapiens OX=9606 GN=SEPTIN11 PE=1 SV=1	34	12	28	6	432	49.8	6.68	WT vs mut	26.3352	54.1555	26.3352	15.8465	0.0106788	0.015353	26.3352	4.71892	TRUE	Up
F5GWT4	WNK1	65125	non-specific serine/threonine protein kinase OS=Homo sapiens OX=9606 GN=WNK1 PE=1 SV=1	3	6	9	6	2134	225.4	6.44	WT vs mut	26.3309	32.3334	17.2734	26.3309	9.14494e-05	0.000520472	26.3309	4.71868	TRUE	Up
A0A590UJG2	MACF1	23499	Microtubule actin crosslinking factor 1 OS=Homo sapiens OX=9606 GN=MACF1 PE=1 SV=1	4	18	28	15	5379	614.5	5.36	WT vs mut	26.3249	4.52876	26.3249	103.5	0.0120928	0.0171684	26.3249	4.71836	TRUE	Up
Q9BVP2	GNL3	26354	Guanine nucleotide-binding protein-like 3 OS=Homo sapiens OX=9606 GN=GNL3 PE=1 SV=2	27	10	39	10	549	62	9.16	WT vs mut	26.2802	16.1096	26.2802	197.332	0.00537292	0.00860876	26.2802	4.71591	TRUE	Up
P57772	EEFSEC	60678	Selenocysteine-specific elongation factor OS=Homo sapiens OX=9606 GN=EEFSEC PE=1 SV=4	8	5	7	5	596	65.3	8.35	WT vs mut	26.278	14.616	33.005	26.278	0.000250926	0.000965275	26.278	4.71578	TRUE	Up
Q5SW79	CEP170	9859	Centrosomal protein of 170 kDa OS=Homo sapiens OX=9606 GN=CEP170 PE=1 SV=1	7	9	18	9	1584	175.2	7.11	WT vs mut	26.2719	15.4844	26.2719	28.6305	6.04904e-05	0.000440215	26.2719	4.71545	TRUE	Up
Q9NZ01	TECR	9524	Very-long-chain enoyl-CoA reductase OS=Homo sapiens OX=9606 GN=TECR PE=1 SV=1	13	4	19	4	308	36	9.45	WT vs mut	26.1936	15.7091	54.3438	26.1936	0.000885457	0.00215743	26.1936	4.71114	TRUE	Up
Q86XP3	DDX42	11325	ATP-dependent RNA helicase DDX42 OS=Homo sapiens OX=9606 GN=DDX42 PE=1 SV=1	32	22	74	22	938	102.9	7.02	WT vs mut	26.1867	26.1867	21.5228	41.8392	3.95009e-05	0.00038393	26.1867	4.71076	TRUE	Up
V9GYM8	ARHGEF2	9181	Rho guanine nucleotide exchange factor 2 OS=Homo sapiens OX=9606 GN=ARHGEF2 PE=1 SV=1	11	9	17	9	1031	116	7.37	WT vs mut	26.0461	26.0461	34.3125	20.8653	8.07602e-05	0.000499777	26.0461	4.70299	TRUE	Up
A0AAQ5BHX5	-	-	Tumor protein p53 OS=Homo sapiens OX=9606 GN=TP53 PE=4 SV=1	15	9	24	9	367	40.7	6.25	WT vs mut	26.0447	68.1563	26.0447	17.6251	0.00210691	0.00410799	26.0447	4.70292	TRUE	Up
Q96HC4	PDLIM5	10611	PDZ and LIM domain protein 5 OS=Homo sapiens OX=9606 GN=PDLIM5 PE=1 SV=5	6	3	14	3	596	63.9	8.21	WT vs mut	26.0302	68.2774	0.367696	26.0302	0.27645	0.302677	26.0302	4.70212	FALSE	Not
Q9HAN9	NMNAT1	64802	Nicotinamide/nicotinic acid mononucleotide adenylyltransferase 1 OS=Homo sapiens OX=9606 GN=NMNAT1 PE=1 SV=1	26	5	11	5	279	31.9	8.87	WT vs mut	25.8831	16.1148	25.8831	45.645	0.000176327	0.000745646	25.8831	4.69394	TRUE	Up
P48507	GCLM	2730	Glutamate--cysteine ligase regulatory subunit OS=Homo sapiens OX=9606 GN=GCLM PE=1 SV=1	21	4	10	4	274	30.7	6.02	WT vs mut	25.8447	25.8447	16.8191	34.7952	4.07851e-05	0.000387005	25.8447	4.6918	TRUE	Up
Q9HCK8	CHD8	57680	Chromodomain-helicase-DNA-binding protein 8 OS=Homo sapiens OX=9606 GN=CHD8 PE=1 SV=5	2	5	17	3	2581	290.3	6.47	WT vs mut	25.8432	25.8432	3.25211	37.8616	0.0200601	0.0267887	25.8432	4.69171	TRUE	Up
Q9H7B2	RPF2	84154	Ribosome production factor 2 homolog OS=Homo sapiens OX=9606 GN=RPF2 PE=1 SV=2	13	3	8	3	306	35.6	9.99	WT vs mut	25.817	25.817	39.2138	4.58323	0.0179156	0.0242856	25.817	4.69025	TRUE	Up
Q9Y3C1	NOP16	51491	Nucleolar protein 16 OS=Homo sapiens OX=9606 GN=NOP16 PE=1 SV=2	54	10	41	10	178	21.2	9.94	WT vs mut	25.7951	19.9035	25.7951	69.6607	0.000353829	0.00120147	25.7951	4.68903	TRUE	Up
P49257	LMAN1	3998	Protein ERGIC-53 OS=Homo sapiens OX=9606 GN=LMAN1 PE=1 SV=2	20	6	8	6	510	57.5	6.77	WT vs mut	25.7727	28.152	25.7727	24.4588	0.00076134	0.00194718	25.7727	4.68777	TRUE	Up
A0A499FIX8	ESYT2	57488	Extended synaptotagmin 2 OS=Homo sapiens OX=9606 GN=ESYT2 PE=1 SV=1	12	9	28	9	845	93.9	8.21	WT vs mut	25.6649	25.6649	40.8954	23.2004	7.22019e-05	0.000484793	25.6649	4.68172	TRUE	Up
Q15459	SF3A1	10291	Splicing factor 3A subunit 1 OS=Homo sapiens OX=9606 GN=SF3A1 PE=1 SV=1	12	10	34	10	793	88.8	5.22	WT vs mut	25.6506	8.49237	25.6506	35.9818	0.000647883	0.0017568	25.6506	4.68092	TRUE	Up
Q9Y2T2	AP3M1	26985	AP-3 complex subunit mu-1 OS=Homo sapiens OX=9606 GN=AP3M1 PE=1 SV=1	21	7	12	7	418	46.9	6.93	WT vs mut	25.65	25.65	20.4646	48.8918	6.0826e-05	0.000440215	25.65	4.68089	TRUE	Up
A0A494C0G5	AGRN	375790	Agrin OS=Homo sapiens OX=9606 GN=AGRN PE=1 SV=1	9	12	26	12	1940	203	6.55	WT vs mut	25.6208	20.5839	25.6208	146.747	0.00225493	0.00432744	25.6208	4.67924	TRUE	Up
Q92614	MYO18A	399687	Unconventional myosin-XVIIIa OS=Homo sapiens OX=9606 GN=MYO18A PE=1 SV=3	3	7	11	7	2054	233	6.3	WT vs mut	25.464	38.1218	25.464	1.09913	0.0433492	0.0536136	25.464	4.67039	TRUE	Up
Q07960	ARHGAP1	392	Rho GTPase-activating protein 1 OS=Homo sapiens OX=9606 GN=ARHGAP1 PE=1 SV=1	9	3	8	3	439	50.4	6.29	WT vs mut	25.3127	25.3127	16.4401	47.4594	0.000146532	0.000667406	25.3127	4.66179	TRUE	Up
Q14165	MLEC	9761	Malectin OS=Homo sapiens OX=9606 GN=MLEC PE=1 SV=1	16	6	15	6	292	32.2	5.41	WT vs mut	25.1792	25.1792	25.3099	11.5676	8.88856e-05	0.000517947	25.1792	4.65416	TRUE	Up
O60306	AQR	9716	RNA helicase aquarius OS=Homo sapiens OX=9606 GN=AQR PE=1 SV=4	10	12	23	12	1485	171.2	6.37	WT vs mut	25.1066	1.65028	25.1066	55.4177	0.0636374	0.0765442	25.1066	4.65	FALSE	Not
Q86U44	METTL3	56339	N6-adenosine-methyltransferase catalytic subunit OS=Homo sapiens OX=9606 GN=METTL3 PE=1 SV=2	14	7	16	7	580	64.4	6.42	WT vs mut	25.0619	27.4525	24.6254	25.0619	3.274e-05	0.000353613	25.0619	4.64742	TRUE	Up
Q02978	SLC25A11	8402	Mitochondrial 2-oxoglutarate/malate carrier protein OS=Homo sapiens OX=9606 GN=SLC25A11 PE=1 SV=3	18	6	13	6	314	34	9.91	WT vs mut	24.9319	10.8855	24.9319	30.3803	0.000502863	0.00149113	24.9319	4.63992	TRUE	Up
O75369	FLNB	2317	Filamin-B OS=Homo sapiens OX=9606 GN=FLNB PE=1 SV=2	20	37	124	31	2602	278	5.73	WT vs mut	24.7483	12.5684	24.7483	31.7746	0.000159234	0.00070277	24.7483	4.62926	TRUE	Up
O43172	PRPF4	9128	U4/U6 small nuclear ribonucleoprotein Prp4 OS=Homo sapiens OX=9606 GN=PRPF4 PE=1 SV=2	25	11	36	11	522	58.4	7.42	WT vs mut	24.6872	128.697	11.6606	24.6872	0.00888207	0.013112	24.6872	4.62569	TRUE	Up
Q9Y4P3	TBL2	26608	Transducin beta-like protein 2 OS=Homo sapiens OX=9606 GN=TBL2 PE=1 SV=1	18	6	17	6	447	49.8	9.44	WT vs mut	24.685	24.685	28.2446	20.713	1.15052e-05	0.000260491	24.685	4.62556	TRUE	Up
P56192	MARS1	4141	Methionine--tRNA ligase, cytoplasmic OS=Homo sapiens OX=9606 GN=MARS1 PE=1 SV=2	31	22	60	22	900	101.1	6.16	WT vs mut	24.6055	66.4199	11.6453	24.6055	0.003101	0.00556893	24.6055	4.62091	TRUE	Up
A0A9L9PXU7	CENPF	1063	Centromere protein F OS=Homo sapiens OX=9606 GN=CENPF PE=1 SV=1	6	16	24	16	3055	350.3	5.08	WT vs mut	24.5864	9.11535	24.5864	27.4846	0.00037736	0.00124967	24.5864	4.61979	TRUE	Up
P53618	COPB1	1315	Coatomer subunit beta OS=Homo sapiens OX=9606 GN=COPB1 PE=1 SV=3	31	25	74	25	953	107.1	6.05	WT vs mut	24.5467	17.6161	24.5467	26.4549	0.000217766	0.000880119	24.5467	4.61745	TRUE	Up
Q08J23	NSUN2	54888	RNA cytosine C(5)-methyltransferase NSUN2 OS=Homo sapiens OX=9606 GN=NSUN2 PE=1 SV=2	21	15	47	15	767	86.4	6.77	WT vs mut	24.5427	24.5427	42.818	10.053	0.00676809	0.010405	24.5427	4.61722	TRUE	Up
Q09666	AHNAK	79026	Neuroblast differentiation-associated protein AHNAK OS=Homo sapiens OX=9606 GN=AHNAK PE=1 SV=2	28	70	203	70	5890	628.7	6.15	WT vs mut	24.4705	24.4705	18.6926	43.401	9.78456e-05	0.000535642	24.4705	4.61297	TRUE	Up
P04920	SLC4A2	6522	Anion exchange protein 2 OS=Homo sapiens OX=9606 GN=SLC4A2 PE=1 SV=4	5	6	14	6	1241	136.9	6.29	WT vs mut	24.4289	11.9894	24.4289	40.8752	0.000491612	0.00147053	24.4289	4.61052	TRUE	Up
Q69YN4	VIRMA	25962	Protein virilizer homolog OS=Homo sapiens OX=9606 GN=VIRMA PE=1 SV=2	6	11	25	11	1812	201.9	5.01	WT vs mut	24.3914	38.6994	18.4509	24.3914	0.00045879	0.00140693	24.3914	4.6083	TRUE	Up
Q9UNQ2	DIMT1	27292	Dimethyladenosine transferase OS=Homo sapiens OX=9606 GN=DIMT1 PE=1 SV=1	22	6	14	6	313	35.2	9.99	WT vs mut	24.3607	24.3607	15.1052	40.7638	0.000107275	0.000557293	24.3607	4.60649	TRUE	Up
P26641	EEF1G	1937	Elongation factor 1-gamma OS=Homo sapiens OX=9606 GN=EEF1G PE=1 SV=3	15	7	33	7	437	50.1	6.67	WT vs mut	24.3519	8.77716	42.2938	24.3519	0.00412645	0.00701989	24.3519	4.60596	TRUE	Up
Q01804	OTUD4	54726	OTU domain-containing protein 4 OS=Homo sapiens OX=9606 GN=OTUD4 PE=1 SV=4	7	7	17	7	1114	124	6.71	WT vs mut	24.3043	24.3043	27.9255	19.4154	3.24845e-05	0.000353613	24.3043	4.60314	TRUE	Up
Q99575	POP1	10940	Ribonucleases P/MRP protein subunit POP1 OS=Homo sapiens OX=9606 GN=POP1 PE=1 SV=2	17	15	51	15	1024	114.6	9.22	WT vs mut	24.273	0.00229637	24.273	16850.1	0.576909	0.596466	24.273	4.60128	FALSE	Not
P35998	PSMC2	5701	26S proteasome regulatory subunit 7 OS=Homo sapiens OX=9606 GN=PSMC2 PE=1 SV=3	14	6	19	6	433	48.6	5.95	WT vs mut	24.2362	8.92094	24.2362	51.846	0.00346992	0.00611623	24.2362	4.59909	TRUE	Up
Q13573	SNW1	22938	SNW domain-containing protein 1 OS=Homo sapiens OX=9606 GN=SNW1 PE=1 SV=1	18	10	30	10	536	61.5	9.52	WT vs mut	24.123	17.4414	24.123	34.0404	3.19659e-05	0.000353613	24.123	4.59234	TRUE	Up
P85037	FOXK1	221937	Forkhead box protein K1 OS=Homo sapiens OX=9606 GN=FOXK1 PE=1 SV=1	5	4	5	4	733	75.4	9.32	WT vs mut	24.1011	24.1011	20.2408	31.6085	8.40716e-06	0.000260491	24.1011	4.59103	TRUE	Up
P46777	RPL5	6125	Large ribosomal subunit protein uL18 OS=Homo sapiens OX=9606 GN=RPL5 PE=1 SV=3	46	16	137	16	297	34.3	9.72	WT vs mut	23.9468	23.9468	36.2242	21.3077	0.000107776	0.000557293	23.9468	4.58176	TRUE	Up
Q14244	MAP7	9053	Ensconsin OS=Homo sapiens OX=9606 GN=MAP7 PE=1 SV=1	12	10	22	9	749	84	9.61	WT vs mut	23.8629	23.8629	16.0333	55.7661	0.00061026	0.0016976	23.8629	4.57669	TRUE	Up
O75330	HMMR	3161	Hyaluronan mediated motility receptor OS=Homo sapiens OX=9606 GN=HMMR PE=1 SV=2	8	5	12	5	724	84	5.83	WT vs mut	23.8579	23.8579	76.9181	15.2628	0.00256148	0.00474512	23.8579	4.5764	TRUE	Up
J3QSH4	VEZF1	7716	Vascular endothelial zinc finger 1 OS=Homo sapiens OX=9606 GN=VEZF1 PE=1 SV=1	9	5	13	3	512	55.8	9.57	WT vs mut	23.7568	23.7568	26.893	10.4376	0.00192587	0.00383826	23.7568	4.57027	TRUE	Up
Q9UNX4	WDR3	10885	WD repeat-containing protein 3 OS=Homo sapiens OX=9606 GN=WDR3 PE=1 SV=1	8	7	15	7	943	106	6.64	WT vs mut	23.7514	22.8682	23.7514	30.7018	5.92232e-06	0.000260491	23.7514	4.56994	TRUE	Up
A0A7I2V539	NMT1	4836	Glycylpeptide N-tetradecanoyltransferase OS=Homo sapiens OX=9606 GN=NMT1 PE=1 SV=1	15	6	17	6	494	56.5	7.59	WT vs mut	23.7377	23.7377	4.10777	32.9503	0.0102589	0.0148745	23.7377	4.56911	TRUE	Up
A0A087X253	AP2B1	163	AP complex subunit beta OS=Homo sapiens OX=9606 GN=AP2B1 PE=1 SV=1	11	7	14	4	913	101.3	5.29	WT vs mut	23.7298	23.7298	5.91565	54.9261	0.00317457	0.00567172	23.7298	4.56863	TRUE	Up
Q86UU1	PHLDB1	23187	Pleckstrin homology-like domain family B member 1 OS=Homo sapiens OX=9606 GN=PHLDB1 PE=1 SV=1	2	3	4	3	1377	151.1	8.63	WT vs mut	23.6003	23.6003	11.2121	73.8437	0.00212703	0.00413306	23.6003	4.56073	TRUE	Up
E9PEX6	DLD	1738	Dihydrolipoyl dehydrogenase OS=Homo sapiens OX=9606 GN=DLD PE=1 SV=1	16	6	8	6	486	51.8	7.96	WT vs mut	23.5902	23.5902	26.8143	16.2578	0.00036997	0.00123179	23.5902	4.56011	TRUE	Up
O60701	UGDH	7358	UDP-glucose 6-dehydrogenase OS=Homo sapiens OX=9606 GN=UGDH PE=1 SV=1	25	10	34	10	494	55	7.12	WT vs mut	23.4659	7.14319	23.4659	154.249	0.0236446	0.0309464	23.4659	4.55249	TRUE	Up
Q9Y5M8	SRPRB	58477	Signal recognition particle receptor subunit beta OS=Homo sapiens OX=9606 GN=SRPRB PE=1 SV=3	21	5	13	5	271	29.7	9.04	WT vs mut	23.3685	4.64534	23.3685	70.1312	0.0377844	0.0472789	23.3685	4.54649	TRUE	Up
F8W7E0	CAST	831	Calpastatin (Fragment) OS=Homo sapiens OX=9606 GN=CAST PE=1 SV=1	16	4	10	4	393	41.7	7.05	WT vs mut	23.2509	20.3989	23.2509	56.3121	0.00013489	0.000639977	23.2509	4.53922	TRUE	Up
Q16763	UBE2S	27338	Ubiquitin-conjugating enzyme E2 S OS=Homo sapiens OX=9606 GN=UBE2S PE=1 SV=2	19	4	12	4	222	23.8	8.38	WT vs mut	23.2252	23.2252	29.1075	18.2013	5.75352e-05	0.000436756	23.2252	4.53762	TRUE	Up
Q9Y3A4	RRP7A	27341	Ribosomal RNA-processing protein 7 homolog A OS=Homo sapiens OX=9606 GN=RRP7A PE=1 SV=2	16	3	10	3	280	32.3	9.58	WT vs mut	23.211	23.211	22.589	47.7417	4.45121e-05	0.000401834	23.211	4.53674	TRUE	Up
O14578	CIT	11113	Citron Rho-interacting kinase OS=Homo sapiens OX=9606 GN=CIT PE=1 SV=2	6	11	25	3	2027	231.3	6.57	WT vs mut	23.1765	23.1765	23.0229	48.1589	0.000278419	0.00102634	23.1765	4.53459	TRUE	Up
Q15046	KARS1	3735	Lysine--tRNA ligase OS=Homo sapiens OX=9606 GN=KARS1 PE=1 SV=3	42	25	136	17	597	68	6.35	WT vs mut	23.1462	18.134	23.1462	24.7837	1.54699e-05	0.00028329	23.1462	4.5327	TRUE	Up
H0YHS6	YARS2	51067	Tyrosine--tRNA ligase (Fragment) OS=Homo sapiens OX=9606 GN=YARS2 PE=1 SV=1	16	4	11	4	291	32.2	8.4	WT vs mut	23.1221	23.1221	5.99134	59.0435	0.00795634	0.0119836	23.1221	4.5312	TRUE	Up
Q5BKZ1	ZNF326	284695	DBIRD complex subunit ZNF326 OS=Homo sapiens OX=9606 GN=ZNF326 PE=1 SV=2	27	13	43	13	582	65.6	5.15	WT vs mut	23.1043	78.1642	20.5022	23.1043	0.00352787	0.00620885	23.1043	4.53009	TRUE	Up
O43663	PRC1	9055	Protein regulator of cytokinesis 1 OS=Homo sapiens OX=9606 GN=PRC1 PE=1 SV=2	8	5	12	4	620	71.6	6.68	WT vs mut	23.0998	23.0998	70.4178	16.5963	0.00191255	0.00381617	23.0998	4.52981	TRUE	Up
P24941	CDK2	1017	Cyclin-dependent kinase 2 OS=Homo sapiens OX=9606 GN=CDK2 PE=1 SV=2	34	6	12	5	298	33.9	8.68	WT vs mut	23.0913	20.867	23.0913	52.8723	0.00010184	0.000546987	23.0913	4.52927	TRUE	Up
P55084	HADHB	3032	Trifunctional enzyme subunit beta, mitochondrial OS=Homo sapiens OX=9606 GN=HADHB PE=1 SV=3	27	10	36	10	474	51.3	9.41	WT vs mut	23.0151	23.0151	22.2769	237.832	0.00782556	0.0118388	23.0151	4.52451	TRUE	Up
P48444	ARCN1	372	Coatomer subunit delta OS=Homo sapiens OX=9606 GN=ARCN1 PE=1 SV=1	26	13	46	13	511	57.2	6.21	WT vs mut	22.9861	12.3791	24.9756	22.9861	0.000509398	0.00150009	22.9861	4.52269	TRUE	Up
F5H8A0	TRPT1	83707	2'-phosphotransferase (Fragment) OS=Homo sapiens OX=9606 GN=TRPT1 PE=1 SV=1	23	3	7	3	191	20.6	9.88	WT vs mut	22.9172	9.41655	22.9172	22.9899	0.000589651	0.00165645	22.9172	4.51836	TRUE	Up
Q9UQR1	ZNF148	7707	Zinc finger protein 148 OS=Homo sapiens OX=9606 GN=ZNF148 PE=1 SV=2	7	6	10	6	794	88.9	6.48	WT vs mut	22.872	22.872	16.9837	27.7221	2.20611e-05	0.000311525	22.872	4.51551	TRUE	Up
E7EM64	COPS6	10980	COP9 signalosome complex subunit 6 OS=Homo sapiens OX=9606 GN=COPS6 PE=1 SV=1	12	4	5	4	326	36	5.73	WT vs mut	22.7875	32.3506	22.7875	7.84844	0.00585599	0.00924403	22.7875	4.51017	TRUE	Up
P31942	HNRNPH3	3189	Heterogeneous nuclear ribonucleoprotein H3 OS=Homo sapiens OX=9606 GN=HNRNPH3 PE=1 SV=2	49	9	65	9	346	36.9	6.87	WT vs mut	22.7358	17.4693	22.7358	56.9208	0.000352495	0.00119933	22.7358	4.50689	TRUE	Up
Q9BY44	EIF2A	83939	Eukaryotic translation initiation factor 2A OS=Homo sapiens OX=9606 GN=EIF2A PE=1 SV=3	55	22	69	22	585	64.9	8.87	WT vs mut	22.6406	124.748	22.6406	18.4835	0.00665619	0.0102606	22.6406	4.50084	TRUE	Up
A0A1W2PQF8	ME2	4200	Malic enzyme OS=Homo sapiens OX=9606 GN=ME2 PE=1 SV=1	14	6	17	6	480	53.6	8.48	WT vs mut	22.5949	15.1906	22.5949	36.5735	0.000931809	0.00222592	22.5949	4.49792	TRUE	Up
Q15024	EXOSC7	23016	Exosome complex component RRP42 OS=Homo sapiens OX=9606 GN=EXOSC7 PE=1 SV=3	21	4	10	4	291	31.8	5.19	WT vs mut	22.5819	12.3787	22.5819	25.2797	0.000178134	0.000749391	22.5819	4.4971	TRUE	Up
Q96QC0	PPP1R10	5514	Serine/threonine-protein phosphatase 1 regulatory subunit 10 OS=Homo sapiens OX=9606 GN=PPP1R10 PE=1 SV=1	20	16	59	16	940	99	9.17	WT vs mut	22.5424	15.6896	22.5424	48.342	0.000228706	0.000906332	22.5424	4.49457	TRUE	Up
Q9Y676	MRPS18B	28973	Small ribosomal subunit protein mS40 OS=Homo sapiens OX=9606 GN=MRPS18B PE=1 SV=1	15	3	5	3	258	29.4	9.38	WT vs mut	22.5102	22.5102	18.6495	40.9894	4.66419e-05	0.000407521	22.5102	4.49251	TRUE	Up
P07814	EPRS1	2058	Bifunctional glutamate/proline--tRNA ligase OS=Homo sapiens OX=9606 GN=EPRS1 PE=1 SV=5	43	50	191	50	1512	170.5	7.33	WT vs mut	22.4632	22.4632	13.8759	25.1391	9.84143e-05	0.000537034	22.4632	4.48949	TRUE	Up
Q9GZS1	POLR1E	64425	DNA-directed RNA polymerase I subunit RPA49 OS=Homo sapiens OX=9606 GN=POLR1E PE=1 SV=3	11	4	7	4	419	47.2	8.94	WT vs mut	22.426	22.426	1.27174	46.7704	0.0928788	0.109078	22.426	4.4871	FALSE	Not
P20042	EIF2S2	8894	Eukaryotic translation initiation factor 2 subunit 2 OS=Homo sapiens OX=9606 GN=EIF2S2 PE=1 SV=2	63	25	78	25	333	38.4	5.8	WT vs mut	22.3712	24.4554	9.97428	22.3712	0.00151578	0.00314958	22.3712	4.48357	TRUE	Up
Q6NZY4	ZCCHC8	55596	Zinc finger CCHC domain-containing protein 8 OS=Homo sapiens OX=9606 GN=ZCCHC8 PE=1 SV=2	15	8	16	8	707	78.5	4.87	WT vs mut	22.3711	16.4414	26.6824	22.3711	3.29164e-05	0.000353613	22.3711	4.48356	TRUE	Up
P09668	CTSH	1512	Pro-cathepsin H OS=Homo sapiens OX=9606 GN=CTSH PE=1 SV=4	9	3	9	3	335	37.4	8.07	WT vs mut	22.3677	18.5219	41.4874	22.3677	0.000727596	0.00190311	22.3677	4.48335	TRUE	Up
P21964	COMT	1312	Catechol O-methyltransferase OS=Homo sapiens OX=9606 GN=COMT PE=1 SV=2	24	3	11	3	271	30	5.47	WT vs mut	22.2999	22.2999	30.2871	22.2073	9.60211e-05	0.000535642	22.2999	4.47897	TRUE	Up
Q8N684	CPSF7	79869	Cleavage and polyadenylation specificity factor subunit 7 OS=Homo sapiens OX=9606 GN=CPSF7 PE=1 SV=1	16	8	34	8	471	52	8	WT vs mut	22.2226	34.16	10.8659	22.2226	0.00142134	0.0030062	22.2226	4.47395	TRUE	Up
Q9ULC5	ACSL5	51703	Long-chain-fatty-acid--CoA ligase 5 OS=Homo sapiens OX=9606 GN=ACSL5 PE=1 SV=1	19	10	28	10	683	75.9	6.92	WT vs mut	22.1484	16.4653	22.1484	76.7469	0.00162563	0.00332126	22.1484	4.46913	TRUE	Up
Q9NRG9	AAAS	8086	Aladin OS=Homo sapiens OX=9606 GN=AAAS PE=1 SV=1	7	3	9	3	546	59.5	7.5	WT vs mut	22.0647	22.0647	12.534	37.389	0.000236709	0.000931265	22.0647	4.46367	TRUE	Up
P61160	ACTR2	10097	Actin-related protein 2 OS=Homo sapiens OX=9606 GN=ACTR2 PE=1 SV=1	17	6	25	6	394	44.7	6.74	WT vs mut	22.0511	16.2436	26.225	22.0511	4.48856e-05	0.000401834	22.0511	4.46278	TRUE	Up
P43686	PSMC4	5704	26S proteasome regulatory subunit 6B OS=Homo sapiens OX=9606 GN=PSMC4 PE=1 SV=2	31	10	27	10	418	47.3	5.21	WT vs mut	22.0159	22.0159	40.9936	13.6188	0.000994627	0.00233355	22.0159	4.46047	TRUE	Up
A0A494C1L5	LRBA	987	LPS responsive beige-like anchor protein OS=Homo sapiens OX=9606 GN=LRBA PE=1 SV=1	6	17	37	17	2852	317.6	5.57	WT vs mut	21.9805	358.594	21.7727	21.9805	0.00843776	0.0125428	21.9805	4.45815	TRUE	Up
A0A8V8TPU9	PKP2	5318	Plakophilin 2 OS=Homo sapiens OX=9606 GN=PKP2 PE=1 SV=2	7	5	11	5	822	91.4	9.52	WT vs mut	21.8332	21.4394	21.8332	42.3908	3.31253e-05	0.000353613	21.8332	4.44845	TRUE	Up
Q08211	DHX9	1660	ATP-dependent RNA helicase A OS=Homo sapiens OX=9606 GN=DHX9 PE=1 SV=4	42	41	276	41	1270	140.9	6.84	WT vs mut	21.8188	14.0094	21.8188	25.7751	2.82789e-05	0.000353613	21.8188	4.4475	TRUE	Up
Q8IVT2	MISP	126353	Mitotic interactor and substrate of PLK1 OS=Homo sapiens OX=9606 GN=MISP PE=1 SV=1	11	5	9	5	679	75.3	6.83	WT vs mut	21.7402	3.75841	21.7402	79.2747	0.0244964	0.0319633	21.7402	4.44229	TRUE	Up
O00429	DNM1L	10059	Dynamin-1-like protein OS=Homo sapiens OX=9606 GN=DNM1L PE=1 SV=2	14	9	21	9	736	81.8	6.81	WT vs mut	21.7369	53.8116	21.7369	19.9088	0.00153997	0.00318049	21.7369	4.44208	TRUE	Up
P56270	MAZ	4150	Myc-associated zinc finger protein OS=Homo sapiens OX=9606 GN=MAZ PE=1 SV=1	12	6	24	3	477	48.6	8.95	WT vs mut	21.7266	5.95468	383.268	21.7266	0.0218601	0.0289211	21.7266	4.44139	TRUE	Up
A0A669KB89	SCRIB	23513	Scribble planar cell polarity protein OS=Homo sapiens OX=9606 GN=SCRIB PE=1 SV=1	8	8	14	7	1658	177.7	5.14	WT vs mut	21.6517	21.6517	6.29761	37.5377	0.00232153	0.00442542	21.6517	4.43641	TRUE	Up
O75818	RPP40	10799	Ribonuclease P protein subunit p40 OS=Homo sapiens OX=9606 GN=RPP40 PE=1 SV=3	9	3	5	3	363	41.8	6.67	WT vs mut	21.6226	21.6226	23.6357	8.98362	0.00255621	0.00474092	21.6226	4.43447	TRUE	Up
Q14534	SQLE	6713	Squalene monooxygenase OS=Homo sapiens OX=9606 GN=SQLE PE=1 SV=3	15	6	18	6	574	63.9	8.63	WT vs mut	21.5831	21.5831	13.7081	29.4507	0.000638657	0.00173976	21.5831	4.43183	TRUE	Up
Q13242	SRSF9	8683	Serine/arginine-rich splicing factor 9 OS=Homo sapiens OX=9606 GN=SRSF9 PE=1 SV=1	36	8	39	8	221	25.5	8.65	WT vs mut	21.5378	21.5378	42.6189	19.4109	0.000168435	0.000726481	21.5378	4.4288	TRUE	Up
Q9NVI1	FANCI	55215	Fanconi anemia group I protein OS=Homo sapiens OX=9606 GN=FANCI PE=1 SV=4	5	4	8	4	1328	149.2	6.74	WT vs mut	21.5124	21.5124	0.969971	22.1009	0.0564242	0.0683493	21.5124	4.42709	FALSE	Not
Q9UBE0	SAE1	10055	SUMO-activating enzyme subunit 1 OS=Homo sapiens OX=9606 GN=SAE1 PE=1 SV=1	11	3	8	3	346	38.4	5.3	WT vs mut	21.4274	21.4274	20.8986	22.4539	2.07885e-05	0.000303476	21.4274	4.42138	TRUE	Up
P14678	SNRPB	6628	Small nuclear ribonucleoprotein-associated proteins B and B' OS=Homo sapiens OX=9606 GN=SNRPB PE=1 SV=2	18	6	52	6	240	24.6	11.19	WT vs mut	21.3594	21.3594	22.5519	19.4445	6.11574e-07	0.000231072	21.3594	4.4168	TRUE	Up
P05455	SSB	6741	Lupus La protein OS=Homo sapiens OX=9606 GN=SSB PE=1 SV=2	42	18	81	18	408	46.8	7.12	WT vs mut	21.2907	21.2907	20.3609	28.8295	2.18625e-05	0.000311525	21.2907	4.41215	TRUE	Up
Q9BRJ6	C7orf50	84310	Protein cholesin OS=Homo sapiens OX=9606 GN=C7orf50 PE=1 SV=1	31	5	10	5	194	22.1	9.64	WT vs mut	21.2826	16.5306	21.2826	64.9434	0.00053376	0.00153478	21.2826	4.4116	TRUE	Up
P62805	H4C1	8359	Histone H4 OS=Homo sapiens OX=9606 GN=H4C1 PE=1 SV=2	58	12	154	12	103	11.4	11.36	WT vs mut	21.2654	21.2654	16.2012	26.0002	0.00238638	0.00451377	21.2654	4.41044	TRUE	Up
A0A994J3Z2	GPAA1	8733	Glycosylphosphatidylinositol anchor attachment 1 OS=Homo sapiens OX=9606 GN=GPAA1 PE=1 SV=1	6	3	8	3	626	68.2	8.24	WT vs mut	21.1686	21.1686	16.1888	22.787	1.55909e-05	0.00028329	21.1686	4.40385	TRUE	Up
P53621	COPA	1314	Coatomer subunit alpha OS=Homo sapiens OX=9606 GN=COPA PE=1 SV=2	36	38	160	38	1224	138.3	7.66	WT vs mut	21.1613	14.2898	21.1613	23.8833	0.000249399	0.000961565	21.1613	4.40336	TRUE	Up
A0A8V8TL59	PRKACA	5566	cAMP-dependent protein kinase catalytic subunit alpha OS=Homo sapiens OX=9606 GN=PRKACA PE=1 SV=1	19	7	8	7	427	49.1	8.46	WT vs mut	21.1339	21.1339	13.9536	44.7735	0.000273259	0.00101683	21.1339	4.40149	TRUE	Up
O95758	PTBP3	9991	Polypyrimidine tract-binding protein 3 OS=Homo sapiens OX=9606 GN=PTBP3 PE=1 SV=2	14	5	21	3	552	59.7	9.04	WT vs mut	21.0083	19.5268	21.0083	41.9415	4.79577e-05	0.000407521	21.0083	4.39289	TRUE	Up
Q12769	NUP160	23279	Nuclear pore complex protein Nup160 OS=Homo sapiens OX=9606 GN=NUP160 PE=1 SV=3	5	5	10	5	1436	162	5.5	WT vs mut	20.9611	20.9611	21.3893	15.8066	0.000165203	0.000717983	20.9611	4.38965	TRUE	Up
A0A7I2V5R7	LAS1L	81887	LAS1 like ribosome biogenesis factor OS=Homo sapiens OX=9606 GN=LAS1L PE=1 SV=1	9	5	12	5	503	57.3	5.82	WT vs mut	20.9022	20.9022	19.1338	39.7073	3.86246e-05	0.000383242	20.9022	4.38558	TRUE	Up
A0A8Q3WL04	NF1	4763	Neurofibromin 1 OS=Homo sapiens OX=9606 GN=NF1 PE=1 SV=1	3	9	17	9	2807	315.7	7.05	WT vs mut	20.8785	138.895	15.8589	20.8785	0.00300756	0.00544741	20.8785	4.38394	TRUE	Up
P32322	PYCR1	5831	Pyrroline-5-carboxylate reductase 1, mitochondrial OS=Homo sapiens OX=9606 GN=PYCR1 PE=1 SV=2	20	4	7	4	319	33.3	7.61	WT vs mut	20.7743	20.3772	26.5109	20.7743	7.95279e-05	0.000496706	20.7743	4.37673	TRUE	Up
Q13523	PRPF4B	8899	Serine/threonine-protein kinase PRP4 homolog OS=Homo sapiens OX=9606 GN=PRP4K PE=1 SV=3	5	5	9	5	1007	116.9	10.26	WT vs mut	20.7223	11.0834	20.7223	41.001	0.000716183	0.00188713	20.7223	4.37311	TRUE	Up
P16144	ITGB4	3691	Integrin beta-4 OS=Homo sapiens OX=9606 GN=ITGB4 PE=1 SV=5	3	5	8	5	1822	202	6.09	WT vs mut	20.7146	20.7146	37.027	14.9511	0.00251185	0.00470155	20.7146	4.37257	TRUE	Up
Q6PK04	CCDC137	339230	Coiled-coil domain-containing protein 137 OS=Homo sapiens OX=9606 GN=CCDC137 PE=1 SV=1	21	5	13	5	289	33.2	10.93	WT vs mut	20.6693	18.7216	20.6693	35.7604	0.000131717	0.000630175	20.6693	4.36942	TRUE	Up
P50454	SERPINH1	871	Serpin H1 OS=Homo sapiens OX=9606 GN=SERPINH1 PE=1 SV=2	34	11	39	11	418	46.4	8.69	WT vs mut	20.5555	10.6934	28.9121	20.5555	0.000333402	0.00115742	20.5555	4.36145	TRUE	Up
Q9HAU0	PLEKHA5	54477	Pleckstrin homology domain-containing family A member 5 OS=Homo sapiens OX=9606 GN=PLEKHA5 PE=1 SV=1	10	11	21	11	1116	127.4	7.53	WT vs mut	20.5519	20.5519	17.6293	45.8608	0.000783584	0.00198865	20.5519	4.3612	TRUE	Up
K7EMW4	NCLN	56926	BOS complex subunit NCLN OS=Homo sapiens OX=9606 GN=NCLN PE=1 SV=1	12	5	11	5	489	54.8	7.49	WT vs mut	20.4678	13.1234	21.841	20.4678	7.30293e-05	0.000484793	20.4678	4.35529	TRUE	Up
A0A0D9SFB1	DNM1	1759	dynamin GTPase OS=Homo sapiens OX=9606 GN=DNM1 PE=1 SV=1	16	14	40	10	835	94	6.64	WT vs mut	20.4647	35.2056	12.5276	20.4647	0.000393646	0.0012831	20.4647	4.35507	TRUE	Up
Q9H9B4	SFXN1	94081	Sideroflexin-1 OS=Homo sapiens OX=9606 GN=SFXN1 PE=1 SV=4	22	7	21	5	322	35.6	9.07	WT vs mut	20.3154	64.7567	13.019	20.3154	0.00168638	0.00342898	20.3154	4.3445	TRUE	Up
Q9NVP1	DDX18	8886	ATP-dependent RNA helicase DDX18 OS=Homo sapiens OX=9606 GN=DDX18 PE=1 SV=2	20	12	43	12	670	75.4	9.5	WT vs mut	20.263	17.0865	28.8794	20.263	7.07902e-05	0.000484546	20.263	4.34078	TRUE	Up
Q9UI30	TRMT112	51504	Multifunctional methyltransferase subunit TRM112-like protein OS=Homo sapiens OX=9606 GN=TRMT112 PE=1 SV=1	42	4	10	4	125	14.2	5.26	WT vs mut	20.2619	20.2619	11.8455	49.3852	0.00148523	0.0031126	20.2619	4.3407	TRUE	Up
Q9HAU5	UPF2	26019	Regulator of nonsense transcripts 2 OS=Homo sapiens OX=9606 GN=UPF2 PE=1 SV=1	8	7	14	7	1272	147.7	5.69	WT vs mut	20.08	12.3203	20.08	21.2675	9.29687e-05	0.000524061	20.08	4.32769	TRUE	Up
Q8WU90	ZC3H15	55854	Zinc finger CCCH domain-containing protein 15 OS=Homo sapiens OX=9606 GN=ZC3H15 PE=1 SV=1	37	16	100	16	426	48.6	5.31	WT vs mut	19.8465	10.4147	19.8465	37.3731	0.000405915	0.00130076	19.8465	4.31081	TRUE	Up
O60645	EXOC3	11336	Exocyst complex component 3 OS=Homo sapiens OX=9606 GN=EXOC3 PE=1 SV=3	10	6	8	6	745	85.5	6.29	WT vs mut	19.835	18.0266	19.835	24.2851	1.2409e-05	0.000260491	19.835	4.30997	TRUE	Up
Q9BYG5	PARD6B	84612	Partitioning defective 6 homolog beta OS=Homo sapiens OX=9606 GN=PARD6B PE=1 SV=1	12	4	8	4	372	41.2	5.58	WT vs mut	19.8114	20.4358	19.8114	13.7815	0.000386579	0.00126968	19.8114	4.30826	TRUE	Up
A0A024R571	EHD1	10938	EH domain containing 1 OS=Homo sapiens OX=9606 GN=EHD1 PE=1 SV=1	16	7	18	7	548	61.9	6.71	WT vs mut	19.7497	69.5623	19.7497	9.59105	0.00333998	0.00592386	19.7497	4.30376	TRUE	Up
O15230	LAMA5	3911	Laminin subunit alpha-5 OS=Homo sapiens OX=9606 GN=LAMA5 PE=1 SV=8	2	6	11	5	3695	399.5	7.02	WT vs mut	19.6937	39.0024	3.32707	19.6937	0.0121034	0.0171684	19.6937	4.29967	TRUE	Up
H0Y650	DNAAF5	54919	Dynein axonemal assembly factor 5 (Fragment) OS=Homo sapiens OX=9606 GN=DNAAF5 PE=1 SV=1	9	5	9	5	657	72.5	6.46	WT vs mut	19.6315	10.4913	19.6315	25.9374	0.00036319	0.00121552	19.6315	4.2951	TRUE	Up
O43181	NDUFS4	4724	NADH dehydrogenase [ubiquinone] iron-sulfur protein 4, mitochondrial OS=Homo sapiens OX=9606 GN=NDUFS4 PE=1 SV=1	20	3	8	3	175	20.1	10.3	WT vs mut	19.5996	18.9527	19.5996	33.709	2.00616e-05	0.000303476	19.5996	4.29275	TRUE	Up
A0A024RCM4	BAT3	-	Large proline-rich protein BAG6 OS=Homo sapiens OX=9606 GN=BAG6 PE=1 SV=1	4	4	7	4	1126	118.6	5.6	WT vs mut	19.5955	19.5955	26.1821	2.02562	0.0175625	0.0238448	19.5955	4.29245	TRUE	Up
Q92522	H1-10	8971	Histone H1.10 OS=Homo sapiens OX=9606 GN=H1-10 PE=1 SV=1	26	6	11	6	213	22.5	10.76	WT vs mut	19.4894	5.99731	19.4894	20.6614	0.00362209	0.00633035	19.4894	4.28462	TRUE	Up
Q02338	BDH1	622	D-beta-hydroxybutyrate dehydrogenase, mitochondrial OS=Homo sapiens OX=9606 GN=BDH1 PE=1 SV=3	14	4	5	4	343	38.1	8.95	WT vs mut	19.3428	20.9915	10.7508	19.3428	0.000191086	0.000785651	19.3428	4.27372	TRUE	Up
P04844	RPN2	6185	Dolichyl-diphosphooligosaccharide--protein glycosyltransferase subunit 2 OS=Homo sapiens OX=9606 GN=RPN2 PE=1 SV=3	22	8	37	8	631	69.2	5.69	WT vs mut	19.3282	5.2384	21.9554	19.3282	0.00459207	0.00768947	19.3282	4.27263	TRUE	Up
P16615	ATP2A2	488	Sarcoplasmic/endoplasmic reticulum calcium ATPase 2 OS=Homo sapiens OX=9606 GN=ATP2A2 PE=1 SV=1	21	17	50	17	1042	114.7	5.34	WT vs mut	19.2237	10.0625	19.2237	35.9754	0.000993509	0.00233355	19.2237	4.26481	TRUE	Up
P12235	SLC25A4	291	ADP/ATP translocase 1 OS=Homo sapiens OX=9606 GN=SLC25A4 PE=1 SV=4	45	13	175	3	298	33	9.76	WT vs mut	19.2034	10.9488	19.2034	24.0424	0.000261258	0.000987232	19.2034	4.26329	TRUE	Up
Q96KP1	EXOC2	55770	Exocyst complex component 2 OS=Homo sapiens OX=9606 GN=EXOC2 PE=1 SV=1	6	6	7	6	924	104	6.9	WT vs mut	19.1783	21.3107	19.1783	14.157	0.00026749	0.00100286	19.1783	4.2614	TRUE	Up
Q14683	SMC1A	8243	Structural maintenance of chromosomes protein 1A OS=Homo sapiens OX=9606 GN=SMC1A PE=1 SV=2	28	36	99	36	1233	143.1	7.64	WT vs mut	19.1689	19.1021	19.1689	21.9789	8.24271e-07	0.000234643	19.1689	4.2607	TRUE	Up
P22392	NME2	4831	Nucleoside diphosphate kinase B OS=Homo sapiens OX=9606 GN=NME2 PE=1 SV=1	30	4	6	4	152	17.3	8.41	WT vs mut	19.1517	19.1517	10.7045	25.0357	0.000147616	0.000670552	19.1517	4.2594	TRUE	Up
C9JDU0	TSSC4	10078	Tumor suppressing subtransferable candidate 4 (Fragment) OS=Homo sapiens OX=9606 GN=TSSC4 PE=1 SV=1	20	3	11	3	112	11.5	4.16	WT vs mut	19.1385	12.9256	19.1385	31.9359	0.000127519	0.000617004	19.1385	4.25841	TRUE	Up
A0A8Q3SHU8	MRPS25	64432	Small ribosomal subunit protein mS25 OS=Homo sapiens OX=9606 GN=MRPS25 PE=1 SV=1	53	8	16	8	153	17.8	8.56	WT vs mut	18.8937	55.054	9.81652	18.8937	0.00518688	0.00837353	18.8937	4.23984	TRUE	Up
Q96TA1	NIBAN2	64855	Protein Niban 2 OS=Homo sapiens OX=9606 GN=NIBAN2 PE=1 SV=3	32	15	50	15	746	84.1	6.19	WT vs mut	18.8657	18.8657	14.3343	19.0877	3.69209e-05	0.000373141	18.8657	4.2377	TRUE	Up
P07942	LAMB1	3912	Laminin subunit beta-1 OS=Homo sapiens OX=9606 GN=LAMB1 PE=1 SV=2	4	6	9	6	1786	197.9	4.94	WT vs mut	18.7538	19.3408	13.5713	18.7538	5.70105e-05	0.000434705	18.7538	4.22911	TRUE	Up
Q9ULX3	NOB1	28987	RNA-binding protein NOB1 OS=Homo sapiens OX=9606 GN=NOB1 PE=1 SV=1	23	8	36	8	412	46.6	7.18	WT vs mut	18.7469	19.9782	18.7469	9.28417	0.00219592	0.004238	18.7469	4.22858	TRUE	Up
O95347	SMC2	10592	Structural maintenance of chromosomes protein 2 OS=Homo sapiens OX=9606 GN=SMC2 PE=1 SV=2	19	22	55	22	1197	135.6	8.43	WT vs mut	18.7165	11.3486	18.7165	33.5491	0.000780065	0.00198266	18.7165	4.22624	TRUE	Up
Q13155	AIMP2	7965	Aminoacyl tRNA synthase complex-interacting multifunctional protein 2 OS=Homo sapiens OX=9606 GN=AIMP2 PE=1 SV=2	29	8	28	8	320	35.3	8.22	WT vs mut	18.7009	18.7009	18.0888	114.501	0.00160837	0.00329388	18.7009	4.22503	TRUE	Up
H3BTR0	ZFP91-CNTF	386607	ZFP91-CNTF readthrough (NMD candidate) (Fragment) OS=Homo sapiens OX=9606 GN=ZFP91-CNTF PE=4 SV=1	7	4	9	4	354	40.6	7.21	WT vs mut	18.6065	14.129	18.6065	36.5302	0.000169686	0.000730034	18.6065	4.21773	TRUE	Up
Q71RC2	LARP4	113251	La-related protein 4 OS=Homo sapiens OX=9606 GN=LARP4 PE=1 SV=3	10	6	21	6	724	80.5	6.61	WT vs mut	18.5839	56.2517	14.8639	18.5839	0.00382339	0.00660966	18.5839	4.21598	TRUE	Up
Q9UMY1	NOL7	51406	U3 small nucleolar RNA-associated protein NOL7 OS=Homo sapiens OX=9606 GN=NOL7 PE=1 SV=2	16	3	6	3	257	29.4	9.67	WT vs mut	18.5678	18.5678	9.99918	27.5251	0.00027683	0.00102343	18.5678	4.21473	TRUE	Up
E9PKC0	PLEKHA7	144100	Pleckstrin homology domain containing A7 OS=Homo sapiens OX=9606 GN=PLEKHA7 PE=1 SV=1	3	5	8	5	1271	144.3	8.87	WT vs mut	18.5315	14.4106	18.5315	27.2793	3.91533e-05	0.00038393	18.5315	4.2119	TRUE	Up
Q9Y3I0	RTCB	51493	RNA-splicing ligase RtcB homolog OS=Homo sapiens OX=9606 GN=RTCB PE=1 SV=1	36	16	84	16	505	55.2	7.23	WT vs mut	18.4757	18.4757	32.0624	16.8431	0.00105002	0.00242684	18.4757	4.20756	TRUE	Up
Q9UJA5	TRMT6	51605	tRNA (adenine(58)-N(1))-methyltransferase non-catalytic subunit TRM6 OS=Homo sapiens OX=9606 GN=TRMT6 PE=1 SV=1	35	15	55	15	497	55.8	7.55	WT vs mut	18.4668	5.35166	18.4668	28.4432	0.00235711	0.00447327	18.4668	4.20686	TRUE	Up
Q96GM5	SMARCD1	6602	SWI/SNF-related matrix-associated actin-dependent regulator of chromatin subfamily D member 1 OS=Homo sapiens OX=9606 GN=SMARCD1 PE=1 SV=2	12	6	14	3	515	58.2	9.25	WT vs mut	18.4559	13.5004	18.4559	19.3081	4.58881e-05	0.000407521	18.4559	4.20601	TRUE	Up
Q969X5	ERGIC1	57222	Endoplasmic reticulum-Golgi intermediate compartment protein 1 OS=Homo sapiens OX=9606 GN=ERGIC1 PE=1 SV=1	12	3	11	3	290	32.6	7.06	WT vs mut	18.4121	18.4121	29.1326	7.95129	0.0010202	0.00237317	18.4121	4.20258	TRUE	Up
P50416	CPT1A	1374	Carnitine O-palmitoyltransferase 1, liver isoform OS=Homo sapiens OX=9606 GN=CPT1A PE=1 SV=2	14	10	16	10	773	88.3	8.65	WT vs mut	18.4012	69.2613	3.57148	18.4012	0.0291832	0.037365	18.4012	4.20173	TRUE	Up
A0A7P0T9E5	VRK1	7443	non-specific serine/threonine protein kinase OS=Homo sapiens OX=9606 GN=VRK1 PE=1 SV=1	6	3	8	3	395	45.3	8.91	WT vs mut	18.3069	18.3069	14.3058	42.0352	0.000240996	0.000937634	18.3069	4.19432	TRUE	Up
M0R3F6	SUGP2	10147	SURP and G-patch domain containing 2 OS=Homo sapiens OX=9606 GN=SUGP2 PE=1 SV=1	5	4	7	4	841	93.8	8.84	WT vs mut	18.2518	11.6277	27.0917	18.2518	0.000477387	0.0014457	18.2518	4.18997	TRUE	Up
P49411	TUFM	7284	Elongation factor Tu, mitochondrial OS=Homo sapiens OX=9606 GN=TUFM PE=1 SV=3	51	17	89	17	455	49.8	7.61	WT vs mut	18.239	18.239	14.6563	24.4232	3.51004e-05	0.000358991	18.239	4.18896	TRUE	Up
Q9NSE4	IARS2	55699	Isoleucine--tRNA ligase, mitochondrial OS=Homo sapiens OX=9606 GN=IARS2 PE=1 SV=2	6	5	8	5	1012	113.7	7.2	WT vs mut	18.2312	14.7142	21.2221	18.2312	9.37892e-05	0.000526947	18.2312	4.18833	TRUE	Up
A0A2R8YGH5	AP1S1	1174	AP complex subunit sigma OS=Homo sapiens OX=9606 GN=AP1S1 PE=1 SV=1	15	3	7	3	157	18.6	5.73	WT vs mut	18.2273	22.9836	18.2273	6.55221	0.00198621	0.00391267	18.2273	4.18803	TRUE	Up
P18077	RPL35A	6165	Large ribosomal subunit protein eL33 OS=Homo sapiens OX=9606 GN=RPL35A PE=1 SV=2	47	7	36	7	110	12.5	11.06	WT vs mut	18.1945	18.1945	14.5905	18.8935	4.63011e-05	0.000407521	18.1945	4.18543	TRUE	Up
A2ABF8	EHMT2	10919	Euchromatic histone lysine methyltransferase 2 OS=Homo sapiens OX=9606 GN=EHMT2 PE=1 SV=1	3	5	11	5	1233	135.3	6.16	WT vs mut	18.1616	18.1616	19.8482	15.5956	0.000133011	0.000634588	18.1616	4.18282	TRUE	Up
Q15397	PUM3	9933	Pumilio homolog 3 OS=Homo sapiens OX=9606 GN=PUM3 PE=1 SV=3	26	16	45	16	648	73.5	9.64	WT vs mut	18.146	8.04799	20.095	18.146	0.000297505	0.00107202	18.146	4.18158	TRUE	Up
E9PB90	HK2	3099	Hexokinase-2 OS=Homo sapiens OX=9606 GN=HK2 PE=1 SV=1	9	7	10	5	889	98.9	6.04	WT vs mut	18.107	16.3523	18.107	161.764	0.00513686	0.0083428	18.107	4.17848	TRUE	Up
Q5RKV6	EXOSC6	118460	Exosome complex component MTR3 OS=Homo sapiens OX=9606 GN=EXOSC6 PE=1 SV=1	19	5	12	5	272	28.2	6.28	WT vs mut	18.1046	15.0503	18.1046	73.5679	0.0013615	0.00293507	18.1046	4.17828	TRUE	Up
Q5JTH9	RRP12	23223	RRP12-like protein OS=Homo sapiens OX=9606 GN=RRP12 PE=1 SV=2	23	24	79	24	1297	143.6	8.75	WT vs mut	18.0749	21.9762	13.5048	18.0749	0.000517732	0.00150716	18.0749	4.17592	TRUE	Up
I3L2C7	GEMIN4	50628	Gem nuclear organelle associated protein 4 OS=Homo sapiens OX=9606 GN=GEMIN4 PE=1 SV=1	7	6	11	6	1047	118.7	6.19	WT vs mut	18.0196	21.702	16.1843	18.0196	6.01861e-05	0.000440215	18.0196	4.1715	TRUE	Up
Q86XZ4	SPATS2	65244	Spermatogenesis-associated serine-rich protein 2 OS=Homo sapiens OX=9606 GN=SPATS2 PE=1 SV=1	8	4	11	4	545	59.5	8.9	WT vs mut	18.007	20.2218	16.5959	18.007	4.77452e-05	0.000407521	18.007	4.17049	TRUE	Up
Q99460	PSMD1	5707	26S proteasome non-ATPase regulatory subunit 1 OS=Homo sapiens OX=9606 GN=PSMD1 PE=1 SV=2	6	4	10	4	953	105.8	5.39	WT vs mut	17.9775	17.9775	15.3599	47.6248	0.00248052	0.00466086	17.9775	4.16812	TRUE	Up
O75843	AP1G2	8906	AP-1 complex subunit gamma-like 2 OS=Homo sapiens OX=9606 GN=AP1G2 PE=1 SV=1	5	4	8	4	785	87.1	6.55	WT vs mut	17.9747	17.9747	17.387	22.7223	1.01166e-05	0.000260491	17.9747	4.1679	TRUE	Up
Q13823	GNL2	29889	Nucleolar GTP-binding protein 2 OS=Homo sapiens OX=9606 GN=GNL2 PE=1 SV=1	16	12	34	12	731	83.6	9.25	WT vs mut	17.9731	28.7829	17.9731	17.4568	0.00107927	0.00247768	17.9731	4.16777	TRUE	Up
J3KN01	AFDN	4301	Afadin, adherens junction formation factor OS=Homo sapiens OX=9606 GN=AFDN PE=1 SV=2	6	9	20	9	1816	205.5	6.29	WT vs mut	17.8949	17.8398	17.8949	45.9745	0.000458816	0.00140693	17.8949	4.16148	TRUE	Up
P38606	ATP6V1A	523	V-type proton ATPase catalytic subunit A OS=Homo sapiens OX=9606 GN=ATP6V1A PE=1 SV=2	10	5	13	5	617	68.3	5.52	WT vs mut	17.8697	21.677	17.8697	15.7929	0.000118823	0.000594619	17.8697	4.15944	TRUE	Up
Q12965	MYO1E	4643	Unconventional myosin-Ie OS=Homo sapiens OX=9606 GN=MYO1E PE=1 SV=2	11	9	16	9	1108	127	8.92	WT vs mut	17.8625	17.8625	12.9232	40.6998	0.00032174	0.00112723	17.8625	4.15886	TRUE	Up
C9JJX6	ARVCF	421	ARVCF delta catenin family member OS=Homo sapiens OX=9606 GN=ARVCF PE=1 SV=1	3	3	5	3	893	96.8	7.05	WT vs mut	17.829	23.6812	1.84346	17.829	0.0357546	0.0449366	17.829	4.15616	TRUE	Up
O96013	PAK4	10298	Serine/threonine-protein kinase PAK 4 OS=Homo sapiens OX=9606 GN=PAK4 PE=1 SV=1	24	14	45	14	591	64	9.73	WT vs mut	17.8056	17.8056	18.672	7.81419	0.000857407	0.00212239	17.8056	4.15426	TRUE	Up
Q14694	USP10	9100	Ubiquitin carboxyl-terminal hydrolase 10 OS=Homo sapiens OX=9606 GN=USP10 PE=1 SV=2	18	10	34	10	798	87.1	5.31	WT vs mut	17.8046	17.8046	54.8388	16.1328	0.000634184	0.00173976	17.8046	4.15418	TRUE	Up
A0A8I5KVV1	AFG3L2	10939	AFG3 like matrix AAA peptidase subunit 2 OS=Homo sapiens OX=9606 GN=AFG3L2 PE=1 SV=1	14	11	38	11	772	85.7	8.48	WT vs mut	17.7894	22.7393	17.7894	15.3134	9.39173e-06	0.000260491	17.7894	4.15295	TRUE	Up
A0AAQ5BH40	-	-	Desmoplakin OS=Homo sapiens OX=9606 GN=DSP PE=4 SV=1	5	13	25	13	2829	327.3	6.86	WT vs mut	17.7807	0.838333	17.7807	126.725	0.15403	0.174807	17.7807	4.15224	FALSE	Not
Q14697	GANAB	23193	Neutral alpha-glucosidase AB OS=Homo sapiens OX=9606 GN=GANAB PE=1 SV=3	12	8	11	8	944	106.8	6.14	WT vs mut	17.7054	3.75124	17.7054	42.3855	0.0470423	0.0576801	17.7054	4.14612	TRUE	Up
Q96T60	PNKP	11284	Bifunctional polynucleotide phosphatase/kinase OS=Homo sapiens OX=9606 GN=PNKP PE=1 SV=1	14	5	12	5	521	57	8.46	WT vs mut	17.6824	23.5156	17.6824	14.9096	0.000247791	0.000959699	17.6824	4.14424	TRUE	Up
Q15428	SF3A2	8175	Splicing factor 3A subunit 2 OS=Homo sapiens OX=9606 GN=SF3A2 PE=1 SV=2	11	5	14	5	464	49.2	9.64	WT vs mut	17.6753	17.6753	26.0133	13.6873	0.000190265	0.000784957	17.6753	4.14366	TRUE	Up
O00767	SCD	6319	Stearoyl-CoA desaturase OS=Homo sapiens OX=9606 GN=SCD PE=1 SV=2	20	5	18	5	359	41.5	9	WT vs mut	17.6421	5.95277	17.6421	31.6112	0.0162255	0.0222061	17.6421	4.14095	TRUE	Up
P48047	ATP5PO	539	ATP synthase subunit O, mitochondrial OS=Homo sapiens OX=9606 GN=ATP5PO PE=1 SV=1	25	4	12	4	213	23.3	9.96	WT vs mut	17.6012	5.58444	17.6012	38.6885	0.00742868	0.011349	17.6012	4.1376	TRUE	Up
Q9Y570	PPME1	51400	Protein phosphatase methylesterase 1 OS=Homo sapiens OX=9606 GN=PPME1 PE=1 SV=3	8	4	11	4	386	42.3	5.97	WT vs mut	17.5976	17.5976	20.0596	7.53377	0.000351993	0.00119933	17.5976	4.13731	TRUE	Up
A0A6I8PIP2	EFCAB14	9813	EF-hand calcium binding domain 14 OS=Homo sapiens OX=9606 GN=EFCAB14 PE=1 SV=1	6	3	3	3	431	47.8	6.81	WT vs mut	17.5789	12.1273	17.5789	48.875	0.000841617	0.00209546	17.5789	4.13578	TRUE	Up
Q14676	MDC1	9656	Mediator of DNA damage checkpoint protein 1 OS=Homo sapiens OX=9606 GN=MDC1 PE=1 SV=3	2	4	9	4	2089	226.5	5.47	WT vs mut	17.5681	5.53703	17.5681	38.4927	0.00462029	0.00770649	17.5681	4.13489	TRUE	Up
P62280	RPS11	6205	Small ribosomal subunit protein uS17 OS=Homo sapiens OX=9606 GN=RPS11 PE=1 SV=3	50	10	56	10	158	18.4	10.3	WT vs mut	17.4948	14.9137	20.6604	17.4948	1.12783e-05	0.000260491	17.4948	4.12885	TRUE	Up
Q8IXM3	MRPL41	64975	Large ribosomal subunit protein mL41 OS=Homo sapiens OX=9606 GN=MRPL41 PE=1 SV=1	36	3	7	3	137	15.4	9.57	WT vs mut	17.4845	17.0972	17.4845	56.8374	0.000508611	0.00150009	17.4845	4.128	TRUE	Up
Q8N3C0	ASCC3	10973	Activating signal cointegrator 1 complex subunit 3 OS=Homo sapiens OX=9606 GN=ASCC3 PE=1 SV=3	10	16	52	16	2202	251.3	7.09	WT vs mut	17.4688	5.86893	17.4688	76.992	0.0148384	0.0205715	17.4688	4.12671	TRUE	Up
Q02878	RPL6	6128	Large ribosomal subunit protein eL6 OS=Homo sapiens OX=9606 GN=RPL6 PE=1 SV=3	44	15	100	15	288	32.7	10.58	WT vs mut	17.4014	17.4014	10.8568	21.2878	9.60164e-05	0.000535642	17.4014	4.12113	TRUE	Up
P78332	RBM6	10180	RNA-binding protein 6 OS=Homo sapiens OX=9606 GN=RBM6 PE=1 SV=5	8	10	23	9	1123	128.6	6.32	WT vs mut	17.3963	17.3963	16.3116	99.393	0.00461617	0.00770649	17.3963	4.12071	TRUE	Up
Q6PKG0	LARP1	23367	La-related protein 1 OS=Homo sapiens OX=9606 GN=LARP1 PE=1 SV=2	32	24	135	21	1096	123.4	8.82	WT vs mut	17.3826	17.534	17.3826	17.3634	0.00012435	0.000607682	17.3826	4.11957	TRUE	Up
O75694	NUP155	9631	Nuclear pore complex protein Nup155 OS=Homo sapiens OX=9606 GN=NUP155 PE=1 SV=1	4	5	7	5	1391	155.1	6.16	WT vs mut	17.2393	19.7279	10.7207	17.2393	0.000176223	0.000745646	17.2393	4.10763	TRUE	Up
Q9BTL3	RAMAC	83640	RNA guanine-N7 methyltransferase activating subunit OS=Homo sapiens OX=9606 GN=RAMAC PE=1 SV=1	60	6	39	6	118	14.4	8.94	WT vs mut	17.2392	5.80137	19.2571	17.2392	0.00141559	0.00299978	17.2392	4.10762	TRUE	Up
X6R4W8	ZNF207	7756	Zinc finger protein 207 OS=Homo sapiens OX=9606 GN=ZNF207 PE=1 SV=1	8	4	15	4	497	52.6	8.47	WT vs mut	17.2381	17.2381	21.9435	7.37133	0.00131654	0.0028755	17.2381	4.10753	TRUE	Up
P52732	KIF11	3832	Kinesin-like protein KIF11 OS=Homo sapiens OX=9606 GN=KIF11 PE=1 SV=2	6	6	8	6	1056	119.1	5.64	WT vs mut	17.2369	17.2369	4.0077	17.3918	0.00358212	0.0062799	17.2369	4.10743	TRUE	Up
A0A494BZV2	MPRIP	23164	Myosin phosphatase Rho interacting protein OS=Homo sapiens OX=9606 GN=MPRIP PE=1 SV=1	4	7	9	7	2425	274.2	5.6	WT vs mut	17.1873	17.1873	22.8268	16.388	0.000141196	0.000655333	17.1873	4.10327	TRUE	Up
Q9Y262	EIF3L	51386	Eukaryotic translation initiation factor 3 subunit L OS=Homo sapiens OX=9606 GN=EIF3L PE=1 SV=1	21	12	36	12	564	66.7	6.34	WT vs mut	17.1453	17.1453	15.2083	31.9002	0.000351644	0.00119933	17.1453	4.09974	TRUE	Up
Q9UBB5	MBD2	8932	Methyl-CpG-binding domain protein 2 OS=Homo sapiens OX=9606 GN=MBD2 PE=1 SV=1	14	5	12	4	411	43.2	10.04	WT vs mut	17.0881	48.1506	10.4017	17.0881	0.00272272	0.00499507	17.0881	4.09492	TRUE	Up
Q6P1M0	SLC27A4	10999	Long-chain fatty acid transport protein 4 OS=Homo sapiens OX=9606 GN=SLC27A4 PE=1 SV=1	7	4	10	4	643	72	8.47	WT vs mut	17.0861	17.0861	9.8694	22.1514	0.000110586	0.000563824	17.0861	4.09475	TRUE	Up
Q9UNM6	PSMD13	5719	26S proteasome non-ATPase regulatory subunit 13 OS=Homo sapiens OX=9606 GN=PSMD13 PE=1 SV=2	15	5	9	5	376	42.9	5.81	WT vs mut	17.083	17.083	5.6246	53.8619	0.00461532	0.00770649	17.083	4.09449	TRUE	Up
P51648	ALDH3A2	224	Aldehyde dehydrogenase family 3 member A2 OS=Homo sapiens OX=9606 GN=ALDH3A2 PE=1 SV=1	9	4	12	4	485	54.8	7.88	WT vs mut	17.082	3.39777	17.082	17.2018	0.0351831	0.0443489	17.082	4.09441	TRUE	Up
Q9H0A0	NAT10	55226	RNA cytidine acetyltransferase OS=Homo sapiens OX=9606 GN=NAT10 PE=1 SV=2	20	17	67	17	1025	115.7	8.27	WT vs mut	16.9957	6.53258	25.8175	16.9957	0.00150883	0.00314278	16.9957	4.0871	TRUE	Up
P43246	MSH2	4436	DNA mismatch repair protein Msh2 OS=Homo sapiens OX=9606 GN=MSH2 PE=1 SV=1	17	15	34	15	934	104.7	5.77	WT vs mut	16.9752	16.9752	9.36382	58.6896	0.00215056	0.0041693	16.9752	4.08536	TRUE	Up
E7EUT5	GAPDH	2597	Peptidyl-cysteine S-nitrosylase GAPDH OS=Homo sapiens OX=9606 GN=GAPDH PE=1 SV=1	27	4	17	4	260	27.9	6.95	WT vs mut	16.9488	17.4782	6.2006	16.9488	0.00106403	0.0024512	16.9488	4.08311	TRUE	Up
Q96L91	EP400	57634	E1A-binding protein p400 OS=Homo sapiens OX=9606 GN=EP400 PE=1 SV=4	1	4	4	4	3159	343.3	9.19	WT vs mut	16.8945	12.4738	16.8945	35.386	0.00027138	0.00101426	16.8945	4.07848	TRUE	Up
E9PI68	SPCS2	9789	Signal peptidase complex subunit 2 OS=Homo sapiens OX=9606 GN=SPCS2 PE=1 SV=1	21	5	9	5	257	28.5	8.79	WT vs mut	16.8942	16.8942	12.6765	71.4684	0.00134827	0.00292238	16.8942	4.07845	TRUE	Up
A0A8V8TNY3	FAM120A	23196	Family with sequence similarity 120 member A OS=Homo sapiens OX=9606 GN=FAM120A PE=1 SV=1	17	14	38	14	1117	121.8	8.88	WT vs mut	16.8724	13.1928	16.8724	26.0637	0.000227463	0.000903503	16.8724	4.0766	TRUE	Up
P19623	SRM	6723	Spermidine synthase OS=Homo sapiens OX=9606 GN=SRM PE=1 SV=1	13	4	8	4	302	33.8	5.49	WT vs mut	16.8571	19.5235	12.9217	16.8571	8.35711e-05	0.000508456	16.8571	4.07528	TRUE	Up
P35658	NUP214	8021	Nuclear pore complex protein Nup214 OS=Homo sapiens OX=9606 GN=NUP214 PE=1 SV=2	4	5	9	5	2090	213.5	7.47	WT vs mut	16.8058	2.99084	16.8058	24.0533	0.0128711	0.0181235	16.8058	4.07089	TRUE	Up
E7ENY0	ADD1	118	Adducin 1 OS=Homo sapiens OX=9606 GN=ADD1 PE=1 SV=1	11	5	7	5	663	73.4	6.55	WT vs mut	16.7897	16.7897	12.4171	23.6157	4.21935e-05	0.00039597	16.7897	4.0695	TRUE	Up
Q5VZK9	CARMIL1	55604	F-actin-uncapping protein LRRC16A OS=Homo sapiens OX=9606 GN=CARMIL1 PE=1 SV=1	3	4	6	4	1371	151.5	7.85	WT vs mut	16.7654	16.7654	8.65307	18.9372	0.000267742	0.00100286	16.7654	4.06742	TRUE	Up
A0A7P0TBJ4	RBPJ	3516	Recombination signal binding protein for immunoglobulin kappa J region (Fragment) OS=Homo sapiens OX=9606 GN=RBPJ PE=1 SV=1	15	5	12	5	434	48.8	7.72	WT vs mut	16.7608	16.7608	12.7806	25.6123	0.00175682	0.00353851	16.7608	4.06702	TRUE	Up
Q9Y295	DRG1	4733	Developmentally-regulated GTP-binding protein 1 OS=Homo sapiens OX=9606 GN=DRG1 PE=1 SV=1	19	6	28	6	367	40.5	8.9	WT vs mut	16.7597	16.7597	13.0166	207.311	0.0115393	0.0164242	16.7597	4.06693	TRUE	Up
O94804	STK10	6793	Serine/threonine-protein kinase 10 OS=Homo sapiens OX=9606 GN=STK10 PE=1 SV=1	9	9	18	9	968	112.1	6.95	WT vs mut	16.7566	8.49508	23.3142	16.7566	0.000257204	0.000980179	16.7566	4.06666	TRUE	Up
Q15386	UBE3C	9690	Ubiquitin-protein ligase E3C OS=Homo sapiens OX=9606 GN=UBE3C PE=1 SV=3	7	6	8	6	1083	123.8	6.71	WT vs mut	16.6373	16.6373	99.6412	8.91632	0.00750574	0.011431	16.6373	4.05635	TRUE	Up
Q8IWV7	UBR1	197131	E3 ubiquitin-protein ligase UBR1 OS=Homo sapiens OX=9606 GN=UBR1 PE=1 SV=1	2	4	6	4	1749	200.1	6.01	WT vs mut	16.5851	12.9277	16.5851	21.2092	2.77529e-05	0.000353613	16.5851	4.05181	TRUE	Up
A0A7I2V5B2	NDUFA10	4705	NADH dehydrogenase [ubiquinone] 1 alpha subcomplex subunit 10, mitochondrial OS=Homo sapiens OX=9606 GN=NDUFA10 PE=1 SV=1	13	3	7	3	361	41.5	7.96	WT vs mut	16.5428	8.71636	17.3974	16.5428	0.00149447	0.00312357	16.5428	4.04813	TRUE	Up
G5EA06	MRPS27	23107	Mitochondrial ribosomal protein S27 OS=Homo sapiens OX=9606 GN=MRPS27 PE=1 SV=1	17	5	10	5	358	41.3	5.52	WT vs mut	16.4778	16.4778	17.3116	16.2307	5.93769e-05	0.000440215	16.4778	4.04245	TRUE	Up
Q15910	EZH2	2146	Histone-lysine N-methyltransferase EZH2 OS=Homo sapiens OX=9606 GN=EZH2 PE=1 SV=2	7	4	12	4	746	85.3	7.02	WT vs mut	16.4542	16.4542	16.4652	14.849	0.000204884	0.000839191	16.4542	4.04039	TRUE	Up
Q9BXJ9	NAA15	80155	N-alpha-acetyltransferase 15, NatA auxiliary subunit OS=Homo sapiens OX=9606 GN=NAA15 PE=1 SV=1	13	12	39	12	866	101.2	7.42	WT vs mut	16.4392	16.4392	14.0046	20.6294	1.17757e-05	0.000260491	16.4392	4.03907	TRUE	Up
Q5JR04	MOV10	4343	RNA helicase OS=Homo sapiens OX=9606 GN=MOV10 PE=1 SV=1	7	6	8	6	947	107.1	8.79	WT vs mut	16.4346	14.3905	16.4346	16.7855	0.00234137	0.0044533	16.4346	4.03867	TRUE	Up
Q9NU22	MDN1	23195	Midasin OS=Homo sapiens OX=9606 GN=MDN1 PE=1 SV=2	3	15	19	15	5596	632.4	5.68	WT vs mut	16.4299	14.9042	17.4913	16.4299	5.02114e-05	0.000418347	16.4299	4.03825	TRUE	Up
A0A494C0W0	PARN	5073	Poly(A)-specific ribonuclease PARN OS=Homo sapiens OX=9606 GN=PARN PE=1 SV=1	6	4	9	4	664	76.3	6.18	WT vs mut	16.4015	17.5504	5.27462	16.4015	0.00539463	0.00862737	16.4015	4.03576	TRUE	Up
O75367	MACROH2A1	9555	Core histone macro-H2A.1 OS=Homo sapiens OX=9606 GN=MACROH2A1 PE=1 SV=5	32	9	41	9	369	39.2	9.83	WT vs mut	16.3943	12.7342	16.3943	17.7061	0.000877427	0.00214398	16.3943	4.03512	TRUE	Up
Q5TB53	TM9SF3	56889	Transmembrane 9 superfamily member (Fragment) OS=Homo sapiens OX=9606 GN=TM9SF3 PE=1 SV=8	22	6	23	6	253	29.9	5.82	WT vs mut	16.3542	8.03939	18.8852	16.3542	0.000635878	0.00173976	16.3542	4.03159	TRUE	Up
P15880	RPS2	6187	Small ribosomal subunit protein uS5 OS=Homo sapiens OX=9606 GN=RPS2 PE=1 SV=2	43	12	86	12	293	31.3	10.24	WT vs mut	16.3192	15.0029	16.3192	22.2489	3.22444e-05	0.000353613	16.3192	4.0285	TRUE	Up
Q8WUY1	THEM6	51337	Protein THEM6 OS=Homo sapiens OX=9606 GN=THEM6 PE=1 SV=2	16	4	9	4	208	23.9	9.55	WT vs mut	16.3042	12.1717	28.0062	16.3042	0.000560338	0.00159244	16.3042	4.02717	TRUE	Up
P62701	RPS4X	6191	Small ribosomal subunit protein eS4, X isoform OS=Homo sapiens OX=9606 GN=RPS4X PE=1 SV=2	58	20	185	20	263	29.6	10.15	WT vs mut	16.2315	10.3733	17.0305	16.2315	2.46769e-05	0.000334509	16.2315	4.02072	TRUE	Up
Q53GQ0	HSD17B12	51144	Very-long-chain 3-oxoacyl-CoA reductase OS=Homo sapiens OX=9606 GN=HSD17B12 PE=1 SV=2	26	6	18	6	312	34.3	9.32	WT vs mut	16.2252	16.2252	11.2775	197.55	0.0166624	0.0227311	16.2252	4.02017	TRUE	Up
A0A5H1ZRQ2	DDX17	10521	RNA helicase OS=Homo sapiens OX=9606 GN=DDX17 PE=1 SV=2	43	31	188	26	731	80.4	8.37	WT vs mut	16.17	12.1315	16.17	23.8451	5.34892e-05	0.000432156	16.17	4.01524	TRUE	Up
A0A994J6K9	NCKAP1	10787	Nck-associated protein 1 OS=Homo sapiens OX=9606 GN=NCKAP1 PE=1 SV=1	16	18	39	18	1132	129.2	6.68	WT vs mut	16.1695	16.1695	8.12915	69.0802	0.00811316	0.0121555	16.1695	4.0152	TRUE	Up
P55060	CSE1L	1434	Exportin-2 OS=Homo sapiens OX=9606 GN=CSE1L PE=1 SV=3	23	21	81	21	971	110.3	5.77	WT vs mut	16.1657	12.7141	18.6792	16.1657	7.14594e-05	0.000484546	16.1657	4.01487	TRUE	Up
Q9Y5J1	UTP18	51096	U3 small nucleolar RNA-associated protein 18 homolog OS=Homo sapiens OX=9606 GN=UTP18 PE=1 SV=3	8	3	6	3	556	62	8.76	WT vs mut	16.1588	18.7042	16.1588	15.9486	8.34822e-05	0.000508456	16.1588	4.01425	TRUE	Up
C9JIG9	OXSR1	9943	Serine/threonine-protein kinase OSR1 OS=Homo sapiens OX=9606 GN=OXSR1 PE=1 SV=1	8	4	14	3	468	51.8	7.8	WT vs mut	16.1552	22.4888	11.2612	16.1552	0.000291285	0.0010563	16.1552	4.01393	TRUE	Up
Q92598	HSPH1	10808	Heat shock protein 105 kDa OS=Homo sapiens OX=9606 GN=HSPH1 PE=1 SV=1	7	5	7	5	858	96.8	5.39	WT vs mut	16.1295	10.7849	21.4763	16.1295	0.00521256	0.00840704	16.1295	4.01163	TRUE	Up
Q8N3U4	STAG2	10735	Cohesin subunit SA-2 OS=Homo sapiens OX=9606 GN=STAG2 PE=1 SV=3	13	16	32	11	1231	141.2	5.43	WT vs mut	16.1107	15.5486	16.1107	29.6186	0.00030817	0.00109657	16.1107	4.00995	TRUE	Up
K7ERN1	NEDD4L	23327	HECT-type E3 ubiquitin transferase (Fragment) OS=Homo sapiens OX=9606 GN=NEDD4L PE=1 SV=1	4	3	12	3	639	74.1	5.16	WT vs mut	16.1107	19.5785	13.8674	16.1107	1.25248e-05	0.000260491	16.1107	4.00994	TRUE	Up
Q9H490	PIGU	128869	Phosphatidylinositol glycan anchor biosynthesis class U protein OS=Homo sapiens OX=9606 GN=PIGU PE=1 SV=3	6	3	6	3	435	50	7.72	WT vs mut	16.0983	16.0983	11.0549	25.9573	0.000116499	0.000590444	16.0983	4.00884	TRUE	Up
Q9NUQ8	ABCF3	55324	ATP-binding cassette sub-family F member 3 OS=Homo sapiens OX=9606 GN=ABCF3 PE=1 SV=2	12	5	11	5	709	79.7	6.34	WT vs mut	16.0477	23.1621	16.0477	10.4758	0.00291017	0.00529911	16.0477	4.0043	TRUE	Up
Q9BZE4	GTPBP4	23560	GTP-binding protein 4 OS=Homo sapiens OX=9606 GN=GTPBP4 PE=1 SV=3	35	20	71	20	634	73.9	9.5	WT vs mut	16.014	13.6323	24.6565	16.014	2.9938e-05	0.000353613	16.014	4.00126	TRUE	Up
Q9P035	HACD3	51495	Very-long-chain (3R)-3-hydroxyacyl-CoA dehydratase 3 OS=Homo sapiens OX=9606 GN=HACD3 PE=1 SV=2	23	6	24	6	362	43.1	8.94	WT vs mut	16.0071	10.7823	22.1396	16.0071	0.00118602	0.00264471	16.0071	4.00064	TRUE	Up
P82970	HMGN5	79366	High mobility group nucleosome-binding domain-containing protein 5 OS=Homo sapiens OX=9606 GN=HMGN5 PE=1 SV=1	18	3	5	3	282	31.5	4.55	WT vs mut	15.9918	15.9918	9.82456	32.4401	0.000467642	0.00142377	15.9918	3.99926	TRUE	Up
Q15418	RPS6KA1	6195	Ribosomal protein S6 kinase alpha-1 OS=Homo sapiens OX=9606 GN=RPS6KA1 PE=1 SV=2	11	7	19	4	735	82.7	7.83	WT vs mut	15.9818	18.5768	15.9818	4.18966	0.00221264	0.00426545	15.9818	3.99836	TRUE	Up
F8VVM2	SLC25A3	5250	Solute carrier family 25 member 3 OS=Homo sapiens OX=9606 GN=SLC25A3 PE=1 SV=1	25	7	26	7	324	36.1	9.26	WT vs mut	15.9187	15.9187	9.88841	22.3228	0.00012893	0.000621676	15.9187	3.99265	TRUE	Up
P26640	VARS1	7407	Valine--tRNA ligase OS=Homo sapiens OX=9606 GN=VARS1 PE=1 SV=4	25	25	95	25	1264	140.4	7.59	WT vs mut	15.9106	15.1145	15.9106	32.5757	0.000186075	0.00076953	15.9106	3.99192	TRUE	Up
Q9NYU2	UGGT1	56886	UDP-glucose:glycoprotein glucosyltransferase 1 OS=Homo sapiens OX=9606 GN=UGGT1 PE=1 SV=3	4	6	11	5	1555	177.1	5.63	WT vs mut	15.8943	21.6321	15.8943	13.6734	0.00029411	0.00106203	15.8943	3.99044	TRUE	Up
H0Y8C6	IPO5	3843	Importin 5 (Fragment) OS=Homo sapiens OX=9606 GN=IPO5 PE=1 SV=1	16	12	29	12	1099	123.8	5.06	WT vs mut	15.8755	15.8755	17.6513	7.88722	0.000543964	0.0015615	15.8755	3.98873	TRUE	Up
A0A0R4J2E8	MATR3	9782	Matrin-3 OS=Homo sapiens OX=9606 GN=MATR3 PE=1 SV=1	34	26	117	26	847	94.6	6.25	WT vs mut	15.8517	11.7553	18.1885	15.8517	0.000424496	0.00133771	15.8517	3.98656	TRUE	Up
Q96A65	EXOC4	60412	Exocyst complex component 4 OS=Homo sapiens OX=9606 GN=EXOC4 PE=1 SV=1	4	4	6	4	974	110.4	6.49	WT vs mut	15.8452	14.8626	17.5248	15.8452	5.90712e-05	0.000440215	15.8452	3.98597	TRUE	Up
A0A8I5KUD9	SHOC2	8036	SHOC2 leucine rich repeat scaffold protein OS=Homo sapiens OX=9606 GN=SHOC2 PE=1 SV=1	11	5	7	5	520	57.9	8.88	WT vs mut	15.7705	17.6995	14.1633	15.7705	5.39841e-05	0.000432887	15.7705	3.97916	TRUE	Up
Q969Z0	TBRG4	9238	FAST kinase domain-containing protein 4 OS=Homo sapiens OX=9606 GN=TBRG4 PE=1 SV=1	12	6	15	6	631	70.7	7.42	WT vs mut	15.7652	54.174	4.26159	15.7652	0.0133472	0.0187014	15.7652	3.97867	TRUE	Up
Q92616	GCN1	10985	Stalled ribosome sensor GCN1 OS=Homo sapiens OX=9606 GN=GCN1 PE=1 SV=7	18	45	137	45	2671	292.5	7.43	WT vs mut	15.7058	15.7058	15.4645	38.4273	0.000272143	0.00101489	15.7058	3.97323	TRUE	Up
Q99470	SDF2	6388	Stromal cell-derived factor 2 OS=Homo sapiens OX=9606 GN=SDF2 PE=1 SV=2	18	3	7	3	211	23	7.33	WT vs mut	15.6593	14.6826	18.6774	15.6593	0.000449476	0.00138825	15.6593	3.96895	TRUE	Up
K7EL81	PPP1R12C	54776	Protein phosphatase 1 regulatory subunit 12C (Fragment) OS=Homo sapiens OX=9606 GN=PPP1R12C PE=1 SV=1	5	3	7	3	737	80.3	5.45	WT vs mut	15.6396	15.6396	17.0554	5.81921	0.00590709	0.00929891	15.6396	3.96713	TRUE	Up
P53597	SUCLG1	8802	Succinate--CoA ligase [ADP/GDP-forming] subunit alpha, mitochondrial OS=Homo sapiens OX=9606 GN=SUCLG1 PE=1 SV=4	14	4	16	4	346	36.2	8.79	WT vs mut	15.638	15.638	45.7916	8.86264	0.00339174	0.00600321	15.638	3.96698	TRUE	Up
A0A994J5K9	NSF	4905	Vesicle-fusing ATPase OS=Homo sapiens OX=9606 GN=NSF PE=1 SV=1	16	10	16	10	738	81.9	7.28	WT vs mut	15.5969	50.1207	15.5969	9.50389	0.00109864	0.00250865	15.5969	3.96319	TRUE	Up
Q9Y2U8	LEMD3	23592	Inner nuclear membrane protein Man1 OS=Homo sapiens OX=9606 GN=LEMD3 PE=1 SV=2	6	5	16	5	911	99.9	7.55	WT vs mut	15.5736	14.4952	15.5736	54.1341	0.000549033	0.00157077	15.5736	3.96103	TRUE	Up
Q8N392	ARHGAP18	93663	Rho GTPase-activating protein 18 OS=Homo sapiens OX=9606 GN=ARHGAP18 PE=1 SV=3	6	5	8	5	663	74.9	6.44	WT vs mut	15.5285	26.774	15.5285	14.1827	0.000520607	0.00150716	15.5285	3.95685	TRUE	Up
Q9UKV8	AGO2	27161	Protein argonaute-2 OS=Homo sapiens OX=9606 GN=AGO2 PE=1 SV=3	8	5	9	4	859	97.1	9.19	WT vs mut	15.5266	1.35442	15.5266	25.7715	0.0975689	0.114299	15.5266	3.95667	FALSE	Not
O60684	KPNA6	23633	Importin subunit alpha-7 OS=Homo sapiens OX=9606 GN=KPNA6 PE=1 SV=1	11	6	26	6	536	60	4.98	WT vs mut	15.5237	8.48019	15.5237	202.918	0.0307701	0.0392497	15.5237	3.9564	TRUE	Up
P07305	H1-0	3005	Histone H1.0 OS=Homo sapiens OX=9606 GN=H1-0 PE=1 SV=3	15	3	19	3	194	20.9	10.84	WT vs mut	15.4422	5.47221	15.4422	16.0847	0.00478104	0.00790515	15.4422	3.94881	TRUE	Up
O43264	ZW10	9183	Centromere/kinetochore protein zw10 homolog OS=Homo sapiens OX=9606 GN=ZW10 PE=1 SV=3	6	4	11	4	779	88.8	6.27	WT vs mut	15.4369	15.4369	15.166	24.7316	1.77739e-05	0.000289122	15.4369	3.94831	TRUE	Up
P21291	CSRP1	1465	Cysteine and glycine-rich protein 1 OS=Homo sapiens OX=9606 GN=CSRP1 PE=1 SV=3	25	3	13	3	193	20.6	8.57	WT vs mut	15.4324	15.4324	11.0496	31.4045	0.000392977	0.0012831	15.4324	3.94789	TRUE	Up
P62070	RRAS2	22800	Ras-related protein R-Ras2 OS=Homo sapiens OX=9606 GN=RRAS2 PE=1 SV=1	17	3	8	3	204	23.4	6.01	WT vs mut	15.352	15.352	13.0554	19.5754	5.07616e-06	0.000260491	15.352	3.94036	TRUE	Up
Q9BWJ5	SF3B5	83443	Splicing factor 3B subunit 5 OS=Homo sapiens OX=9606 GN=SF3B5 PE=1 SV=1	43	4	16	4	86	10.1	6.35	WT vs mut	15.3468	14.0072	31.9624	15.3468	0.000342508	0.00118267	15.3468	3.93987	TRUE	Up
Q13045	FLII	2314	Protein flightless-1 homolog OS=Homo sapiens OX=9606 GN=FLII PE=1 SV=2	17	18	38	18	1269	144.7	6.05	WT vs mut	15.3265	18.2386	15.3265	7.02238	0.00102124	0.00237317	15.3265	3.93795	TRUE	Up
P04632	CAPNS1	826	Calpain small subunit 1 OS=Homo sapiens OX=9606 GN=CAPNS1 PE=1 SV=1	19	4	18	4	268	28.3	5.2	WT vs mut	15.2881	6.53999	15.2881	27.0052	0.00276824	0.00505685	15.2881	3.93433	TRUE	Up
Q13769	THOC5	8563	THO complex subunit 5 OS=Homo sapiens OX=9606 GN=THOC5 PE=1 SV=2	7	4	8	4	683	78.5	6.87	WT vs mut	15.2703	8.90442	15.2703	26.1255	0.000433126	0.00135739	15.2703	3.93266	TRUE	Up
Q13509	TUBB3	10381	Tubulin beta-3 chain OS=Homo sapiens OX=9606 GN=TUBB3 PE=1 SV=2	36	14	149	3	450	50.4	4.93	WT vs mut	15.2627	10.5835	16.1263	15.2627	0.000157538	0.000698896	15.2627	3.93194	TRUE	Up
Q6RFH5	WDR74	54663	WD repeat-containing protein 74 OS=Homo sapiens OX=9606 GN=WDR74 PE=1 SV=1	18	7	16	7	385	42.4	8.32	WT vs mut	15.2428	15.2428	5.06626	77.2494	0.0267699	0.0346817	15.2428	3.93005	TRUE	Up
J3QQK4	BPTF	2186	Bromodomain PHD finger transcription factor OS=Homo sapiens OX=9606 GN=BPTF PE=1 SV=2	7	22	39	22	3158	350	6.49	WT vs mut	15.2086	5.74128	15.2086	15.6568	0.00134812	0.00292238	15.2086	3.92682	TRUE	Up
Q9BX40	LSM14B	149986	Protein LSM14 homolog B OS=Homo sapiens OX=9606 GN=LSM14B PE=1 SV=1	12	5	11	5	385	42	9.69	WT vs mut	15.2021	15.2021	26.1484	13.8827	0.000604089	0.00168317	15.2021	3.92619	TRUE	Up
Q96QE5	TEFM	79736	Transcription elongation factor, mitochondrial OS=Homo sapiens OX=9606 GN=TEFM PE=1 SV=1	10	3	6	3	360	41.7	9.32	WT vs mut	15.1766	15.1766	11.0363	17.1667	3.26524e-05	0.000353613	15.1766	3.92378	TRUE	Up
Q8TB61	SLC35B2	347734	Adenosine 3'-phospho 5'-phosphosulfate transporter 1 OS=Homo sapiens OX=9606 GN=SLC35B2 PE=1 SV=1	6	3	5	3	432	47.5	9.16	WT vs mut	15.0989	15.0989	10.7056	78.3802	0.00390393	0.00673526	15.0989	3.91637	TRUE	Up
O60488	ACSL4	2182	Long-chain-fatty-acid--CoA ligase 4 OS=Homo sapiens OX=9606 GN=ACSL4 PE=1 SV=2	14	7	14	6	711	79.1	8.38	WT vs mut	15.0933	37.8441	15.0933	2.92396	0.0986535	0.11549	15.0933	3.91584	FALSE	Not
Q9BRP8	PYM1	84305	Partner of Y14 and mago OS=Homo sapiens OX=9606 GN=PYM1 PE=1 SV=1	25	3	11	3	204	22.6	9.45	WT vs mut	15.0766	15.0766	100.398	12.1941	0.0129701	0.0182303	15.0766	3.91424	TRUE	Up
A0AAG2UWQ9	-	-	NF-kappa-B-repressing factor OS=Homo sapiens OX=9606 GN=NKRF PE=1 SV=1	19	16	47	16	784	88.1	8.76	WT vs mut	15.0618	12.036	15.0618	30.872	0.000237646	0.000931265	15.0618	3.91282	TRUE	Up
Q7L2H7	EIF3M	10480	Eukaryotic translation initiation factor 3 subunit M OS=Homo sapiens OX=9606 GN=EIF3M PE=1 SV=1	37	13	28	13	374	42.5	5.63	WT vs mut	14.9829	15.2532	8.19778	14.9829	0.000476996	0.0014457	14.9829	3.90524	TRUE	Up
O14647	CHD2	1106	Chromodomain-helicase-DNA-binding protein 2 OS=Homo sapiens OX=9606 GN=CHD2 PE=1 SV=2	5	10	25	6	1828	211.2	8.1	WT vs mut	14.9748	3.73138	26.7378	14.9748	0.0156661	0.0215313	14.9748	3.90447	TRUE	Up
A0A804HL40	LRPPRC	10128	Leucine rich pentatricopeptide repeat containing OS=Homo sapiens OX=9606 GN=LRPPRC PE=1 SV=1	8	12	25	12	1393	157.7	6.18	WT vs mut	14.9653	11.3222	15.9095	14.9653	8.22594e-06	0.000260491	14.9653	3.90354	TRUE	Up
A0A494C1T9	FAM83H	286077	Family with sequence similarity 83 member H OS=Homo sapiens OX=9606 GN=FAM83H PE=1 SV=1	4	4	11	4	1380	149	6.71	WT vs mut	14.9077	14.9077	16.688	13.3729	0.000142334	0.000655831	14.9077	3.89798	TRUE	Up
Q9H6S0	YTHDC2	64848	3'-5' RNA helicase YTHDC2 OS=Homo sapiens OX=9606 GN=YTHDC2 PE=1 SV=2	4	4	7	4	1430	160.1	8.4	WT vs mut	14.8693	19.0616	0.500763	14.8693	0.16097	0.182319	14.8693	3.89426	FALSE	Not
Q15084	PDIA6	10130	Protein disulfide-isomerase A6 OS=Homo sapiens OX=9606 GN=PDIA6 PE=1 SV=1	29	9	30	9	440	48.1	5.08	WT vs mut	14.8611	4.73314	19.827	14.8611	0.0051524	0.00834484	14.8611	3.89347	TRUE	Up
E9PBY7	ZC3H11A	9877	Zinc finger CCCH-type containing 11A (Fragment) OS=Homo sapiens OX=9606 GN=ZC3H11A PE=1 SV=1	18	9	19	9	515	57.4	8.63	WT vs mut	14.8461	14.8461	17.6464	14.8228	2.05288e-05	0.000303476	14.8461	3.89201	TRUE	Up
P69905	HBA1	3039	Hemoglobin subunit alpha OS=Homo sapiens OX=9606 GN=HBA1 PE=1 SV=2	28	3	9	3	142	15.2	8.68	WT vs mut	14.7785	14.7785	13.951	21.6334	1.34185e-05	0.000265074	14.7785	3.88543	TRUE	Up
A0A669KAX3	WFS1	7466	Wolframin ER transmembrane glycoprotein OS=Homo sapiens OX=9606 GN=WFS1 PE=1 SV=1	7	6	16	6	902	101.5	8.05	WT vs mut	14.7458	25.0949	9.52956	14.7458	0.00095435	0.0022734	14.7458	3.88223	TRUE	Up
E9PQ57	RAE1	8480	Rae1 protein homolog OS=Homo sapiens OX=9606 GN=RAE1 PE=1 SV=1	9	3	15	3	437	47.8	8.07	WT vs mut	14.6161	6.79529	18.7816	14.6161	0.00198891	0.00391267	14.6161	3.86948	TRUE	Up
P08727	KRT19	3880	Keratin, type I cytoskeletal 19 OS=Homo sapiens OX=9606 GN=KRT19 PE=1 SV=4	75	32	228	21	400	44.1	5.14	WT vs mut	14.5894	7.8649	14.5894	21.9589	0.000437595	0.00136307	14.5894	3.86685	TRUE	Up
Q9UG63	ABCF2	10061	ATP-binding cassette sub-family F member 2 OS=Homo sapiens OX=9606 GN=ABCF2 PE=1 SV=2	22	13	74	13	623	71.2	7.37	WT vs mut	14.4958	71.2423	14.4958	13.8458	0.0100777	0.0146617	14.4958	3.85756	TRUE	Up
A0A494C1S7	GTF3C3	9330	General transcription factor IIIC subunit 3 OS=Homo sapiens OX=9606 GN=GTF3C3 PE=1 SV=1	5	3	7	3	631	71.4	4.73	WT vs mut	14.433	15.6053	7.98881	14.433	0.00030183	0.00108304	14.433	3.8513	TRUE	Up
Q92922	SMARCC1	6599	SWI/SNF complex subunit SMARCC1 OS=Homo sapiens OX=9606 GN=SMARCC1 PE=1 SV=3	25	25	121	18	1105	122.8	5.76	WT vs mut	14.4022	14.4022	13.154	15.3439	7.44242e-05	0.000485178	14.4022	3.84822	TRUE	Up
D6RAA6	TMEM33	55161	Transmembrane protein 33 (Fragment) OS=Homo sapiens OX=9606 GN=TMEM33 PE=1 SV=1	17	4	15	4	222	25.2	9.57	WT vs mut	14.4019	91.7498	14.4019	9.48781	0.00613253	0.00958751	14.4019	3.84819	TRUE	Up
G3V2S9	SLIRP	81892	SRA stem-loop interacting RNA binding protein OS=Homo sapiens OX=9606 GN=SLIRP PE=1 SV=1	30	4	5	4	124	13.9	11.09	WT vs mut	14.3095	14.3095	11.7472	34.5162	0.000533113	0.00153478	14.3095	3.83891	TRUE	Up
A0A7I2V4F0	DDX1	1653	ATP-dependent RNA helicase DDX1 OS=Homo sapiens OX=9606 GN=DDX1 PE=1 SV=1	46	25	95	25	734	81.7	7.33	WT vs mut	14.2384	14.2384	11.2404	19.7011	2.01602e-05	0.000303476	14.2384	3.83172	TRUE	Up
Q9P013	CWC15	51503	Spliceosome-associated protein CWC15 homolog OS=Homo sapiens OX=9606 GN=CWC15 PE=1 SV=2	15	5	9	5	229	26.6	5.71	WT vs mut	14.1994	14.1994	7.51665	25.6079	0.00129753	0.0028449	14.1994	3.82776	TRUE	Up
A0AAQ5BI30	-	-	Major histocompatibility complex, class I, A OS=Homo sapiens OX=9606 GN=HLA-A PE=4 SV=1	13	3	10	3	329	36.6	5.57	WT vs mut	14.1869	8.48042	14.1869	39.0758	0.00157341	0.00323391	14.1869	3.82648	TRUE	Up
J3KTA4	DDX5	1655	Probable ATP-dependent RNA helicase DDX5 OS=Homo sapiens OX=9606 GN=DDX5 PE=1 SV=1	48	31	253	26	614	69	8.85	WT vs mut	14.1671	14.1671	7.27962	34.3619	0.00331388	0.0058898	14.1671	3.82448	TRUE	Up
Q9NY93	DDX56	54606	Probable ATP-dependent RNA helicase DDX56 OS=Homo sapiens OX=9606 GN=DDX56 PE=1 SV=1	15	6	18	6	547	61.6	9.26	WT vs mut	14.1323	7.62628	14.1323	99.6461	0.0103682	0.0149694	14.1323	3.82092	TRUE	Up
Q13136	PPFIA1	8500	Liprin-alpha-1 OS=Homo sapiens OX=9606 GN=PPFIA1 PE=1 SV=1	11	12	16	12	1202	135.7	6.29	WT vs mut	14.1309	12.0067	14.1309	20.3112	0.000119063	0.000594619	14.1309	3.82079	TRUE	Up
Q14C86	GAPVD1	26130	GTPase-activating protein and VPS9 domain-containing protein 1 OS=Homo sapiens OX=9606 GN=GAPVD1 PE=1 SV=2	2	3	8	3	1478	164.9	5.22	WT vs mut	14.1293	15.6554	14.1293	9.0714	0.000859285	0.00212396	14.1293	3.82062	TRUE	Up
Q96BH1	RNF25	64320	E3 ubiquitin-protein ligase RNF25 OS=Homo sapiens OX=9606 GN=RNF25 PE=1 SV=1	10	4	12	4	459	51.2	6.54	WT vs mut	14.0505	18.8542	2.7426	14.0505	0.0421393	0.0522307	14.0505	3.81255	TRUE	Up
A0A3B3IS71	RB1	5925	RB transcriptional corepressor 1 OS=Homo sapiens OX=9606 GN=RB1 PE=1 SV=1	3	4	18	4	923	105.4	7.61	WT vs mut	14.0383	14.0383	10.9188	19.7942	0.000111576	0.000567179	14.0383	3.8113	TRUE	Up
P22087	FBL	2091	rRNA 2'-O-methyltransferase fibrillarin OS=Homo sapiens OX=9606 GN=FBL PE=1 SV=2	43	12	71	12	321	33.8	10.18	WT vs mut	14.0283	6.5481	14.0283	24.5354	0.000720791	0.00189064	14.0283	3.81027	TRUE	Up
P57740	NUP107	57122	Nuclear pore complex protein Nup107 OS=Homo sapiens OX=9606 GN=NUP107 PE=1 SV=1	3	3	3	3	925	106.3	5.43	WT vs mut	13.9727	3.07391	13.9727	15.4666	0.0444628	0.054753	13.9727	3.80454	TRUE	Up
Q9Y512	SAMM50	25813	Sorting and assembly machinery component 50 homolog OS=Homo sapiens OX=9606 GN=SAMM50 PE=1 SV=3	7	3	6	3	469	51.9	6.9	WT vs mut	13.956	13.956	7.25821	38.7061	0.00809407	0.0121376	13.956	3.80281	TRUE	Up
P11172	UMPS	7372	Uridine 5'-monophosphate synthase OS=Homo sapiens OX=9606 GN=UMPS PE=1 SV=1	19	8	24	8	480	52.2	7.24	WT vs mut	13.9467	12.545	13.9467	63.8591	0.0086797	0.0128476	13.9467	3.80185	TRUE	Up
Q96K58	ZNF668	79759	Zinc finger protein 668 OS=Homo sapiens OX=9606 GN=ZNF668 PE=1 SV=4	6	4	7	4	619	67.9	8.9	WT vs mut	13.9043	6.95287	13.9043	24.6341	0.00122726	0.00272582	13.9043	3.79746	TRUE	Up
P49916	LIG3	3980	DNA ligase 3 OS=Homo sapiens OX=9606 GN=LIG3 PE=1 SV=2	16	14	48	14	1009	112.8	9.01	WT vs mut	13.9023	15.4569	8.13107	13.9023	0.000150394	0.000675881	13.9023	3.79725	TRUE	Up
P56182	RRP1	8568	Ribosomal RNA processing protein 1 homolog A OS=Homo sapiens OX=9606 GN=RRP1 PE=1 SV=1	16	5	15	5	461	52.8	9.33	WT vs mut	13.8817	13.8817	4.51877	19.4269	0.00772688	0.0116999	13.8817	3.79511	TRUE	Up
P52948	NUP98	4928	Nuclear pore complex protein Nup98-Nup96 OS=Homo sapiens OX=9606 GN=NUP98 PE=1 SV=4	4	6	12	6	1817	197.5	6.4	WT vs mut	13.8733	32.2523	2.07484	13.8733	0.0521648	0.0635885	13.8733	3.79423	FALSE	Not
A5YKK6	CNOT1	23019	CCR4-NOT transcription complex subunit 1 OS=Homo sapiens OX=9606 GN=CNOT1 PE=1 SV=2	3	8	17	8	2376	266.8	7.11	WT vs mut	13.8288	12.5542	13.8288	29.4797	0.00515445	0.00834484	13.8288	3.78961	TRUE	Up
A3KMH1	VWA8	23078	von Willebrand factor A domain-containing protein 8 OS=Homo sapiens OX=9606 GN=VWA8 PE=1 SV=2	6	10	14	10	1905	214.7	7.4	WT vs mut	13.7794	13.7794	9.53974	27.3128	0.000333023	0.00115742	13.7794	3.78444	TRUE	Up
Q9NZ63	C9orf78	51759	Splicing factor C9orf78 OS=Homo sapiens OX=9606 GN=C9orf78 PE=1 SV=1	24	5	9	5	289	33.7	6.74	WT vs mut	13.7521	13.7521	13.5084	36.5381	0.000275058	0.00101909	13.7521	3.78158	TRUE	Up
M0R050	EXOSC5	56915	Exosome component 5 OS=Homo sapiens OX=9606 GN=EXOSC5 PE=1 SV=1	25	3	5	3	197	21.2	7.24	WT vs mut	13.7084	15.2094	11.1691	13.7084	7.51082e-05	0.000486309	13.7084	3.77699	TRUE	Up
P24539	ATP5PB	515	ATP synthase F(0) complex subunit B1, mitochondrial OS=Homo sapiens OX=9606 GN=ATP5PB PE=1 SV=2	18	4	11	4	256	28.9	9.36	WT vs mut	13.6995	11.9242	13.6995	18.6645	0.0011046	0.0025189	13.6995	3.77605	TRUE	Up
P07858	CTSB	1508	Cathepsin B OS=Homo sapiens OX=9606 GN=CTSB PE=1 SV=3	12	3	6	3	339	37.8	6.3	WT vs mut	13.6625	13.6625	11.5483	18.748	1.96211e-05	0.000303476	13.6625	3.77214	TRUE	Up
P52292	KPNA2	3838	Importin subunit alpha-1 OS=Homo sapiens OX=9606 GN=KPNA2 PE=1 SV=1	8	4	16	4	529	57.8	5.4	WT vs mut	13.66	17.2391	5.37781	13.66	0.00437138	0.00735598	13.66	3.77188	TRUE	Up
A0A0G2JS82	AP2A2	161	Adaptor related protein complex 2 subunit alpha 2 (Fragment) OS=Homo sapiens OX=9606 GN=AP2A2 PE=1 SV=1	19	12	18	8	917	101.6	6.86	WT vs mut	13.6345	14.2834	9.44979	13.6345	9.87982e-05	0.000537412	13.6345	3.76919	TRUE	Up
Q12929	EPS8	2059	Epidermal growth factor receptor kinase substrate 8 OS=Homo sapiens OX=9606 GN=EPS8 PE=1 SV=1	28	16	44	16	822	91.8	7.5	WT vs mut	13.6189	12.7996	13.6189	39.8623	0.000735091	0.00190971	13.6189	3.76753	TRUE	Up
O95104	SCAF4	57466	SR-related and CTD-associated factor 4 OS=Homo sapiens OX=9606 GN=SCAF4 PE=1 SV=3	10	8	22	5	1147	125.8	9.55	WT vs mut	13.6044	11.9527	14.9139	13.6044	9.72598e-05	0.000535642	13.6044	3.76601	TRUE	Up
P08579	SNRPB2	6629	U2 small nuclear ribonucleoprotein B'' OS=Homo sapiens OX=9606 GN=SNRPB2 PE=1 SV=1	27	5	18	4	225	25.5	9.72	WT vs mut	13.6022	5.08836	15.6622	13.6022	0.0141961	0.0197611	13.6022	3.76576	TRUE	Up
O96019	ACTL6A	86	Actin-like protein 6A OS=Homo sapiens OX=9606 GN=ACTL6A PE=1 SV=1	19	4	16	4	429	47.4	5.6	WT vs mut	13.5887	13.5887	15.2187	11.5412	4.90901e-05	0.000411244	13.5887	3.76434	TRUE	Up
Q9UHB9	SRP68	6730	Signal recognition particle subunit SRP68 OS=Homo sapiens OX=9606 GN=SRP68 PE=1 SV=2	19	11	24	11	627	70.7	8.56	WT vs mut	13.5685	10.2215	13.5685	23.9847	0.000256134	0.000978695	13.5685	3.76219	TRUE	Up
Q13813	SPTAN1	6709	Spectrin alpha chain, non-erythrocytic 1 OS=Homo sapiens OX=9606 GN=SPTAN1 PE=1 SV=3	42	87	228	87	2472	284.4	5.35	WT vs mut	13.5282	13.5282	13.0342	35.1503	0.000796804	0.00201621	13.5282	3.7579	TRUE	Up
A0A9L9PY99	ABLIM1	3983	Actin binding LIM protein 1 OS=Homo sapiens OX=9606 GN=ABLIM1 PE=1 SV=1	6	3	8	3	620	70.4	8.32	WT vs mut	13.5188	14.8437	12.27	13.5188	6.20501e-05	0.000445301	13.5188	3.75689	TRUE	Up
A0A8V8TQQ7	LIG1	3978	DNA ligase OS=Homo sapiens OX=9606 GN=LIG1 PE=1 SV=1	5	4	7	4	918	101.6	5.58	WT vs mut	13.5081	14.4405	11.5581	13.5081	0.000119022	0.000594619	13.5081	3.75575	TRUE	Up
Q6P158	DHX57	90957	Putative ATP-dependent RNA helicase DHX57 OS=Homo sapiens OX=9606 GN=DHX57 PE=1 SV=2	6	6	9	6	1386	155.5	7.71	WT vs mut	13.4841	29.9859	13.4841	2.19237	0.0288693	0.0370186	13.4841	3.75318	TRUE	Up
Q658Y4	FAM91A1	157769	Protein FAM91A1 OS=Homo sapiens OX=9606 GN=FAM91A1 PE=1 SV=3	18	13	41	13	838	93.9	6.39	WT vs mut	13.475	13.475	3.19326	14.1907	0.0124203	0.0175466	13.475	3.75221	TRUE	Up
H0YMN5	INO80	54617	Chromatin-remodeling ATPase INO80 OS=Homo sapiens OX=9606 GN=INO80 PE=1 SV=1	3	4	5	4	1104	127.9	9.42	WT vs mut	13.4642	5.19826	15.1122	13.4642	0.00358484	0.0062799	13.4642	3.75106	TRUE	Up
O60763	USO1	8615	General vesicular transport factor p115 OS=Homo sapiens OX=9606 GN=USO1 PE=1 SV=2	5	5	11	5	962	107.8	4.91	WT vs mut	13.4326	13.4326	20.2517	7.14174	0.00310132	0.00556893	13.4326	3.74767	TRUE	Up
X1WI28	RPL10	6134	Large ribosomal subunit protein uL16 (Fragment) OS=Homo sapiens OX=9606 GN=RPL10 PE=1 SV=7	47	10	79	10	200	23	10.01	WT vs mut	13.4105	12.0283	13.7393	13.4105	3.12426e-06	0.000260491	13.4105	3.74529	TRUE	Up
P54578	USP14	9097	Ubiquitin carboxyl-terminal hydrolase 14 OS=Homo sapiens OX=9606 GN=USP14 PE=1 SV=3	9	4	12	4	494	56	5.3	WT vs mut	13.4062	13.4062	11.9812	40.2367	0.000648598	0.0017568	13.4062	3.74483	TRUE	Up
Q9Y496	KIF3A	11127	Kinesin-like protein KIF3A OS=Homo sapiens OX=9606 GN=KIF3A PE=1 SV=4	7	5	15	4	699	80	6.54	WT vs mut	13.3591	13.3591	7.94058	24.6642	0.000508155	0.00150009	13.3591	3.73975	TRUE	Up
P43487	RANBP1	5902	Ran-specific GTPase-activating protein OS=Homo sapiens OX=9606 GN=RANBP1 PE=1 SV=1	26	3	5	3	201	23.3	5.29	WT vs mut	13.3184	13.3184	0.412429	66.4889	0.224031	0.249932	13.3184	3.73534	FALSE	Not
Q8WY36	BBX	56987	HMG box transcription factor BBX OS=Homo sapiens OX=9606 GN=BBX PE=1 SV=1	6	4	9	4	941	105.1	8.79	WT vs mut	13.3072	16.5179	13.3072	8.09929	0.00100083	0.00234488	13.3072	3.73413	TRUE	Up
A0A7P0TAE3	AKAP8L	26993	A-kinase anchoring protein 8 like OS=Homo sapiens OX=9606 GN=AKAP8L PE=1 SV=1	6	3	7	3	612	68.2	5.06	WT vs mut	13.2794	13.2794	5.61901	19.3478	0.00136359	0.00293507	13.2794	3.73111	TRUE	Up
Q9P206	KIAA1522	57648	NHS-like protein 3 OS=Homo sapiens OX=9606 GN=NHSL3 PE=1 SV=2	10	6	10	6	1035	107	9.73	WT vs mut	13.2465	7.08376	13.2465	48.5968	0.00355341	0.00624406	13.2465	3.72754	TRUE	Up
O75449	KATNA1	11104	Katanin p60 ATPase-containing subunit A1 OS=Homo sapiens OX=9606 GN=KATNA1 PE=1 SV=1	6	3	5	3	491	55.9	6.9	WT vs mut	13.2278	5.49366	13.273	13.2278	0.0014239	0.0030062	13.2278	3.7255	TRUE	Up
Q9UHD1	CHORDC1	26973	Cysteine and histidine-rich domain-containing protein 1 OS=Homo sapiens OX=9606 GN=CHORDC1 PE=1 SV=2	40	9	30	9	332	37.5	7.87	WT vs mut	13.2206	9.64343	13.2206	30.1865	0.00280483	0.00511822	13.2206	3.72472	TRUE	Up
A0A8I5KSH6	DDX10	1662	ATP-dependent RNA helicase OS=Homo sapiens OX=9606 GN=DDX10 PE=1 SV=1	14	10	20	10	925	106.3	8.9	WT vs mut	13.2088	67.8348	7.72079	13.2088	0.0200415	0.0267847	13.2088	3.72342	TRUE	Up
P57053	H2BC12L	54145	Histone H2B type F-S OS=Homo sapiens OX=9606 GN=H2BC12L PE=1 SV=2	58	9	228	3	126	13.9	10.37	WT vs mut	13.2051	10.3063	13.2051	30.3661	0.00236057	0.00447486	13.2051	3.72302	TRUE	Up
P49327	FASN	2194	Fatty acid synthase OS=Homo sapiens OX=9606 GN=FASN PE=1 SV=3	27	48	195	47	2511	273.3	6.44	WT vs mut	13.1719	9.94328	13.1719	28.1742	0.00322996	0.00574663	13.1719	3.71939	TRUE	Up
P39023	RPL3	6122	Large ribosomal subunit protein uL3 OS=Homo sapiens OX=9606 GN=RPL3 PE=1 SV=2	49	24	191	24	403	46.1	10.18	WT vs mut	13.1022	9.6461	13.222	13.1022	3.5863e-05	0.000364607	13.1022	3.71173	TRUE	Up
O75717	WDHD1	11169	WD repeat and HMG-box DNA-binding protein 1 OS=Homo sapiens OX=9606 GN=WDHD1 PE=1 SV=1	10	9	17	9	1129	125.9	5.62	WT vs mut	13.0828	13.0828	11.0857	15.8243	1.58406e-05	0.000284227	13.0828	3.7096	TRUE	Up
Q96SQ5	ZNF587	84914	Zinc finger protein 587 OS=Homo sapiens OX=9606 GN=ZNF587 PE=1 SV=1	9	5	13	5	575	65.6	8.92	WT vs mut	13.079	6.32941	13.079	14.6967	0.00239328	0.00452182	13.079	3.70919	TRUE	Up
Q9NTI5	PDS5B	23047	Sister chromatid cohesion protein PDS5 homolog B OS=Homo sapiens OX=9606 GN=PDS5B PE=1 SV=1	20	27	79	23	1447	164.6	8.47	WT vs mut	13.0348	13.0348	11.429	16.2738	1.71153e-05	0.000289122	13.0348	3.70429	TRUE	Up
P29317	EPHA2	1969	Ephrin type-A receptor 2 OS=Homo sapiens OX=9606 GN=EPHA2 PE=1 SV=2	5	5	9	5	976	108.2	6.23	WT vs mut	13.0327	9.86371	13.0327	58.1063	0.00299247	0.00542584	13.0327	3.70407	TRUE	Up
Q13017	ARHGAP5	394	Rho GTPase-activating protein 5 OS=Homo sapiens OX=9606 GN=ARHGAP5 PE=1 SV=2	13	15	34	15	1502	172.4	6.62	WT vs mut	13.013	5.61082	24.0135	13.013	0.00144615	0.0030419	13.013	3.70188	TRUE	Up
Q9BZI7	UPF3B	65109	Regulator of nonsense transcripts 3B OS=Homo sapiens OX=9606 GN=UPF3B PE=1 SV=1	14	8	23	8	483	57.7	9.48	WT vs mut	12.9994	12.9994	13.3133	7.37209	8.25331e-05	0.000507074	12.9994	3.70037	TRUE	Up
Q96Q11	TRNT1	51095	CCA tRNA nucleotidyltransferase 1, mitochondrial OS=Homo sapiens OX=9606 GN=TRNT1 PE=1 SV=2	6	3	8	3	434	50.1	8.1	WT vs mut	12.9668	31.6173	11.8087	12.9668	0.000752065	0.00194037	12.9668	3.69675	TRUE	Up
Q9BQ39	DDX50	79009	ATP-dependent RNA helicase DDX50 OS=Homo sapiens OX=9606 GN=DDX50 PE=1 SV=1	12	9	29	8	737	82.5	9.17	WT vs mut	12.8349	85.7077	10.2386	12.8349	0.0162939	0.0222818	12.8349	3.68199	TRUE	Up
K7EQK2	HYOU1	10525	Hypoxia up-regulated protein 1 OS=Homo sapiens OX=9606 GN=HYOU1 PE=1 SV=2	23	15	47	15	946	105.6	5.44	WT vs mut	12.8195	6.57636	12.8195	26.9567	0.0055223	0.00879038	12.8195	3.68027	TRUE	Up
Q7Z478	DHX29	54505	ATP-dependent RNA helicase DHX29 OS=Homo sapiens OX=9606 GN=DHX29 PE=1 SV=2	8	8	12	8	1369	155.1	8.09	WT vs mut	12.7815	12.7815	10.3043	33.8401	0.00059226	0.00166105	12.7815	3.67598	TRUE	Up
Q15102	PAFAH1B3	5050	Platelet-activating factor acetylhydrolase IB subunit alpha1 OS=Homo sapiens OX=9606 GN=PAFAH1B3 PE=1 SV=1	26	4	10	4	231	25.7	6.84	WT vs mut	12.7758	14.68	12.7758	5.57828	0.00524195	0.00843056	12.7758	3.67534	TRUE	Up
P05783	KRT18	3875	Keratin, type I cytoskeletal 18 OS=Homo sapiens OX=9606 GN=KRT18 PE=1 SV=2	74	37	299	35	430	48	5.45	WT vs mut	12.7575	9.6276	12.7575	25.0224	0.00043178	0.00135566	12.7575	3.67328	TRUE	Up
O76031	CLPX	10845	ATP-dependent Clp protease ATP-binding subunit clpX-like, mitochondrial OS=Homo sapiens OX=9606 GN=CLPX PE=1 SV=2	8	4	14	4	633	69.2	7.58	WT vs mut	12.7387	12.7387	10.2831	21.5441	7.25596e-05	0.000484793	12.7387	3.67115	TRUE	Up
O60264	SMARCA5	8467	SWI/SNF-related matrix-associated actin-dependent regulator of chromatin subfamily A member 5 OS=Homo sapiens OX=9606 GN=SMARCA5 PE=1 SV=1	29	36	148	24	1052	121.8	8.09	WT vs mut	12.738	12.5299	12.738	16.4843	2.14575e-05	0.000310588	12.738	3.67106	TRUE	Up
P06733	ENO1	2023	Alpha-enolase OS=Homo sapiens OX=9606 GN=ENO1 PE=1 SV=2	18	6	11	6	434	47.1	7.39	WT vs mut	12.7027	12.7027	14.1679	8.15396	0.00113765	0.00256685	12.7027	3.66706	TRUE	Up
O75175	CNOT3	4849	CCR4-NOT transcription complex subunit 3 OS=Homo sapiens OX=9606 GN=CNOT3 PE=1 SV=1	10	5	8	5	753	81.8	6.2	WT vs mut	12.6741	14.4682	12.6741	8.74556	0.000694312	0.00184717	12.6741	3.66381	TRUE	Up
P50995	ANXA11	311	Annexin A11 OS=Homo sapiens OX=9606 GN=ANXA11 PE=1 SV=1	5	3	13	3	505	54.4	7.65	WT vs mut	12.6555	20.3241	12.6555	1.08219	0.080701	0.0954553	12.6555	3.66169	FALSE	Not
Q9NVP2	ASF1B	55723	Histone chaperone ASF1B OS=Homo sapiens OX=9606 GN=ASF1B PE=1 SV=1	23	3	6	3	202	22.4	4.56	WT vs mut	12.6453	12.6453	8.90576	26.4618	0.000413544	0.00131479	12.6453	3.66053	TRUE	Up
Q99661	KIF2C	11004	Kinesin-like protein KIF2C OS=Homo sapiens OX=9606 GN=KIF2C PE=1 SV=2	11	7	15	6	725	81.3	7.83	WT vs mut	12.5348	12.5348	7.74952	16.3001	0.00016397	0.000716267	12.5348	3.64786	TRUE	Up
O43837	IDH3B	3420	Isocitrate dehydrogenase [NAD] subunit beta, mitochondrial OS=Homo sapiens OX=9606 GN=IDH3B PE=1 SV=2	25	9	32	9	385	42.2	8.46	WT vs mut	12.4944	12.4944	3.72827	26.0933	0.00823972	0.0123127	12.4944	3.64321	TRUE	Up
Q9H6Y2	WDR55	54853	WD repeat-containing protein 55 OS=Homo sapiens OX=9606 GN=WDR55 PE=1 SV=2	8	3	7	3	383	42	4.92	WT vs mut	12.4393	12.4393	15.4104	10.2317	4.73422e-05	0.000407521	12.4393	3.63683	TRUE	Up
Q12788	TBL3	10607	Transducin beta-like protein 3 OS=Homo sapiens OX=9606 GN=TBL3 PE=1 SV=2	8	5	11	5	808	89	6.9	WT vs mut	12.3669	12.3669	100.083	3.2563	0.0386628	0.0482367	12.3669	3.62842	TRUE	Up
Q7LBC6	KDM3B	51780	Lysine-specific demethylase 3B OS=Homo sapiens OX=9606 GN=KDM3B PE=1 SV=2	3	4	9	4	1761	191.5	7.18	WT vs mut	12.3532	12.3532	5.2672	15.5592	0.00132194	0.00287995	12.3532	3.62681	TRUE	Up
Q9Y3Z3	SAMHD1	25939	Deoxynucleoside triphosphate triphosphohydrolase SAMHD1 OS=Homo sapiens OX=9606 GN=SAMHD1 PE=1 SV=2	6	3	5	3	626	72.2	7.14	WT vs mut	12.3288	15.7872	12.3288	8.832	0.000923566	0.00221241	12.3288	3.62396	TRUE	Up
P61247	RPS3A	6189	Small ribosomal subunit protein eS1 OS=Homo sapiens OX=9606 GN=RPS3A PE=1 SV=2	52	16	137	16	264	29.9	9.73	WT vs mut	12.3037	11.0336	12.3037	20.6837	4.49357e-05	0.000401834	12.3037	3.62102	TRUE	Up
Q8TAQ2	SMARCC2	6601	SWI/SNF complex subunit SMARCC2 OS=Homo sapiens OX=9606 GN=SMARCC2 PE=1 SV=1	28	31	137	24	1214	132.8	5.69	WT vs mut	12.2902	7.83799	12.812	12.2902	9.64973e-05	0.000535642	12.2902	3.61944	TRUE	Up
P08243	ASNS	440	Asparagine synthetase [glutamine-hydrolyzing] OS=Homo sapiens OX=9606 GN=ASNS PE=1 SV=4	21	10	19	10	561	64.3	6.86	WT vs mut	12.2856	6.02945	12.2856	12.6494	0.00513854	0.0083428	12.2856	3.6189	TRUE	Up
J3KRX5	RPL17	6139	Large ribosomal subunit protein uL22 (Fragment) OS=Homo sapiens OX=9606 GN=RPL17 PE=1 SV=1	51	8	73	8	174	20.2	10.1	WT vs mut	12.2789	8.66204	12.2789	21.7347	0.000396682	0.00128818	12.2789	3.6181	TRUE	Up
M0R3D6	RPL18A	6142	Large ribosomal subunit protein eL20 (Fragment) OS=Homo sapiens OX=9606 GN=RPL18A PE=1 SV=1	57	9	63	9	141	16.7	10.77	WT vs mut	12.271	10.5099	14.8586	12.271	1.03006e-05	0.000260491	12.271	3.61718	TRUE	Up
Q9H2W6	MRPL46	26589	Large ribosomal subunit protein mL46 OS=Homo sapiens OX=9606 GN=MRPL46 PE=1 SV=1	38	8	30	8	279	31.7	7.05	WT vs mut	12.2526	12.2526	7.79275	15.3984	0.000191353	0.000785651	12.2526	3.61501	TRUE	Up
A0A6Q8PHK0	TRIP12	9320	E3 ubiquitin-protein ligase OS=Homo sapiens OX=9606 GN=TRIP12 PE=1 SV=1	16	26	66	26	2067	228.3	8.6	WT vs mut	12.1983	12.1983	11.5263	15.7455	0.000125236	0.000607682	12.1983	3.60861	TRUE	Up
Q8WWK9	CKAP2	26586	Cytoskeleton-associated protein 2 OS=Homo sapiens OX=9606 GN=CKAP2 PE=1 SV=1	9	4	7	4	683	76.9	9.41	WT vs mut	12.1862	5.57917	12.1862	20.132	0.0017949	0.00360245	12.1862	3.60717	TRUE	Up
P62316	SNRPD2	6633	Small nuclear ribonucleoprotein Sm D2 OS=Homo sapiens OX=9606 GN=SNRPD2 PE=1 SV=1	56	6	70	6	118	13.5	9.91	WT vs mut	12.1752	11.5591	16.1199	12.1752	5.83539e-05	0.000440215	12.1752	3.60587	TRUE	Up
K7ER00	FARSA	2193	Phenylalanine--tRNA ligase alpha subunit OS=Homo sapiens OX=9606 GN=FARSA PE=1 SV=1	31	13	35	13	548	62.4	7.84	WT vs mut	12.1677	11.1879	12.1677	15.0602	2.20694e-05	0.000311525	12.1677	3.60499	TRUE	Up
P17858	PFKL	5211	ATP-dependent 6-phosphofructokinase, liver type OS=Homo sapiens OX=9606 GN=PFKL PE=1 SV=6	15	9	17	7	780	85	7.5	WT vs mut	12.1462	18.1358	8.75989	12.1462	7.64305e-05	0.000486309	12.1462	3.60244	TRUE	Up
Q13200	PSMD2	5708	26S proteasome non-ATPase regulatory subunit 2 OS=Homo sapiens OX=9606 GN=PSMD2 PE=1 SV=3	18	13	39	13	908	100.1	5.2	WT vs mut	12.1406	18.5026	7.41168	12.1406	0.000479279	0.00144887	12.1406	3.60177	TRUE	Up
E9PLL6	RPL27A	6157	Large ribosomal subunit protein uL15 OS=Homo sapiens OX=9606 GN=RPL27A PE=1 SV=1	35	4	36	4	108	12.2	11.46	WT vs mut	12.0829	18.7824	10.7086	12.0829	5.8983e-05	0.000440215	12.0829	3.59489	TRUE	Up
B0S8I6	FAM50A	9130	Family with sequence similarity 50 member A (Fragment) OS=Homo sapiens OX=9606 GN=FAM50A PE=1 SV=1	22	4	9	4	260	30.7	5.49	WT vs mut	12.0501	4.19862	13.879	12.0501	0.0091548	0.0134103	12.0501	3.59097	TRUE	Up
A0A7P0TA76	ACSL3	2181	long-chain-fatty-acid--CoA ligase OS=Homo sapiens OX=9606 GN=ACSL3 PE=1 SV=1	16	9	29	8	712	79.6	8.46	WT vs mut	12.0201	7.711	12.115	12.0201	0.00639161	0.00990642	12.0201	3.58737	TRUE	Up
O00505	KPNA3	3839	Importin subunit alpha-4 OS=Homo sapiens OX=9606 GN=KPNA3 PE=1 SV=2	17	8	22	5	521	57.8	4.94	WT vs mut	12.0102	35.774	12.0102	10.9417	0.00372569	0.00648673	12.0102	3.58619	TRUE	Up
Q9NYH9	UTP6	55813	U3 small nucleolar RNA-associated protein 6 homolog OS=Homo sapiens OX=9606 GN=UTP6 PE=1 SV=2	7	3	6	3	597	70.1	7.28	WT vs mut	12.0065	12.1379	11.1035	12.0065	7.19248e-05	0.000484793	12.0065	3.58575	TRUE	Up
A0A3B3IT92	MCM4	4173	DNA replication licensing factor MCM4 OS=Homo sapiens OX=9606 GN=MCM4 PE=1 SV=1	39	29	103	29	904	100.7	6.95	WT vs mut	11.9909	11.9028	11.9909	17.8809	3.09644e-05	0.000353613	11.9909	3.58387	TRUE	Up
P29084	GTF2E2	2961	Transcription initiation factor IIE subunit beta OS=Homo sapiens OX=9606 GN=GTF2E2 PE=1 SV=1	14	4	10	4	291	33	9.66	WT vs mut	11.9905	11.9905	11.7037	24.4522	9.72068e-05	0.000535642	11.9905	3.58382	TRUE	Up
A0A7P0TBA9	EIF2AK2	5610	Eukaryotic translation initiation factor 2 alpha kinase 2 OS=Homo sapiens OX=9606 GN=EIF2AK2 PE=1 SV=1	22	11	29	11	541	61	8.54	WT vs mut	11.9373	11.9373	7.29855	57.9506	0.0054632	0.00872069	11.9373	3.5774	TRUE	Up
P51553	IDH3G	3421	Isocitrate dehydrogenase [NAD] subunit gamma, mitochondrial OS=Homo sapiens OX=9606 GN=IDH3G PE=1 SV=1	13	4	5	4	393	42.8	8.5	WT vs mut	11.9072	11.9072	3.48992	21.9042	0.00850593	0.0126332	11.9072	3.57376	TRUE	Up
P62314	SNRPD1	6632	Small nuclear ribonucleoprotein Sm D1 OS=Homo sapiens OX=9606 GN=SNRPD1 PE=1 SV=1	38	4	17	4	119	13.3	11.56	WT vs mut	11.8866	11.8866	25.2528	10.5753	0.00017033	0.000730041	11.8866	3.57127	TRUE	Up
Q9NUQ3	TXLNG	55787	Gamma-taxilin OS=Homo sapiens OX=9606 GN=TXLNG PE=1 SV=2	8	4	5	4	528	60.5	7.52	WT vs mut	11.8744	4.93282	11.8744	15.5843	0.00195898	0.00387283	11.8744	3.56978	TRUE	Up
A0A7I2V4W4	TBK1	29110	TANK binding kinase 1 OS=Homo sapiens OX=9606 GN=TBK1 PE=1 SV=1	8	4	7	4	695	79.6	6.83	WT vs mut	11.8631	21.1567	11.8631	9.42996	0.00142757	0.00301023	11.8631	3.56841	TRUE	Up
Q6NUQ4	TMEM214	54867	Transmembrane protein 214 OS=Homo sapiens OX=9606 GN=TMEM214 PE=1 SV=2	5	4	10	4	689	77.1	9.14	WT vs mut	11.8567	11.8567	6.6101	14.1919	0.000287871	0.00105285	11.8567	3.56763	TRUE	Up
O60287	URB1	9875	Nucleolar pre-ribosomal-associated protein 1 OS=Homo sapiens OX=9606 GN=URB1 PE=1 SV=4	2	5	7	5	2271	254.2	6.47	WT vs mut	11.8398	7.42759	21.4588	11.8398	0.000427739	0.00134545	11.8398	3.56558	TRUE	Up
Q86VP6	CAND1	55832	Cullin-associated NEDD8-dissociated protein 1 OS=Homo sapiens OX=9606 GN=CAND1 PE=1 SV=2	24	26	76	26	1230	136.3	5.78	WT vs mut	11.8083	9.59344	11.8083	14.6944	2.60602e-05	0.000345045	11.8083	3.56173	TRUE	Up
O60563	CCNT1	904	Cyclin-T1 OS=Homo sapiens OX=9606 GN=CCNT1 PE=1 SV=1	15	8	21	8	726	80.6	8.78	WT vs mut	11.7856	4.5868	17.9083	11.7856	0.00624215	0.00971887	11.7856	3.55895	TRUE	Up
P54652	HSPA2	3306	Heat shock-related 70 kDa protein 2 OS=Homo sapiens OX=9606 GN=HSPA2 PE=1 SV=1	27	12	72	4	639	70	5.74	WT vs mut	11.7627	11.7627	7.86537	16.8207	0.00833341	0.0124201	11.7627	3.55614	TRUE	Up
P36404	ARL2	402	ADP-ribosylation factor-like protein 2 OS=Homo sapiens OX=9606 GN=ARL2 PE=1 SV=4	17	3	8	3	184	20.9	6.34	WT vs mut	11.7568	4.07401	11.7568	22.4959	0.0037525	0.00651349	11.7568	3.55543	TRUE	Up
Q9NP66	HMG20A	10363	High mobility group protein 20A OS=Homo sapiens OX=9606 GN=HMG20A PE=1 SV=1	17	4	8	4	347	40.1	6.49	WT vs mut	11.7417	9.885	11.7417	19.5701	0.00021634	0.000877694	11.7417	3.55357	TRUE	Up
A0A0U1RQI9	USP24	23358	Ubiquitin specific peptidase 24 OS=Homo sapiens OX=9606 GN=USP24 PE=1 SV=2	2	6	10	6	2618	293.8	6.2	WT vs mut	11.7342	21.0014	11.7342	10.1179	0.00111831	0.00253999	11.7342	3.55265	TRUE	Up
P00568	AK1	203	Adenylate kinase isoenzyme 1 OS=Homo sapiens OX=9606 GN=AK1 PE=1 SV=3	24	3	4	3	194	21.6	8.63	WT vs mut	11.6677	11.6677	9.24913	13.3988	2.0782e-05	0.000303476	11.6677	3.54445	TRUE	Up
A0A7P0TAQ9	DNAJC10	54431	DnaJ homolog subfamily C member 10 OS=Homo sapiens OX=9606 GN=DNAJC10 PE=1 SV=1	5	4	7	4	768	87.9	7.09	WT vs mut	11.648	17.2971	8.35274	11.648	0.000637857	0.00173976	11.648	3.54201	TRUE	Up
A0A8I5KRS9	SMCHD1	23347	Structural maintenance of chromosomes flexible hinge domain containing 1 OS=Homo sapiens OX=9606 GN=SMCHD1 PE=1 SV=1	20	37	98	37	1961	221.5	7.09	WT vs mut	11.615	11.0343	11.615	24.6392	0.000131529	0.000630175	11.615	3.53791	TRUE	Up
Q9GZR7	DDX24	57062	ATP-dependent RNA helicase DDX24 OS=Homo sapiens OX=9606 GN=DDX24 PE=1 SV=1	6	5	11	5	859	96.3	9.06	WT vs mut	11.5986	13.993	11.5986	10.7119	9.66971e-06	0.000260491	11.5986	3.53588	TRUE	Up
P40227	CCT6A	908	T-complex protein 1 subunit zeta OS=Homo sapiens OX=9606 GN=CCT6A PE=1 SV=3	40	15	56	15	531	58	6.68	WT vs mut	11.5936	6.80168	14.39	11.5936	0.000512793	0.00150147	11.5936	3.53526	TRUE	Up
Q9Y490	TLN1	7094	Talin-1 OS=Homo sapiens OX=9606 GN=TLN1 PE=1 SV=3	3	6	7	6	2541	269.6	6.07	WT vs mut	11.572	15.5874	11.572	7.77228	0.00134095	0.00291392	11.572	3.53257	TRUE	Up
P26373	RPL13	6137	Large ribosomal subunit protein eL13 OS=Homo sapiens OX=9606 GN=RPL13 PE=1 SV=4	47	12	48	12	211	24.2	11.65	WT vs mut	11.5655	9.63405	11.5655	40.3154	0.00191101	0.00381617	11.5655	3.53176	TRUE	Up
B0QY60	SUN2	25777	Sad1 and UNC84 domain containing 2 OS=Homo sapiens OX=9606 GN=SUN2 PE=1 SV=2	7	4	9	4	725	80.7	7.14	WT vs mut	11.527	6.09485	11.527	21.3482	0.0381613	0.0477156	11.527	3.52694	TRUE	Up
X6RLX0	ERC1	23085	ELKS/RAB6-interacting/CAST family member 1 OS=Homo sapiens OX=9606 GN=ERC1 PE=1 SV=1	10	11	16	8	1120	128.4	5.97	WT vs mut	11.5132	11.5132	9.41988	12.542	1.3502e-05	0.000265074	11.5132	3.52522	TRUE	Up
Q9Y2Q3	GSTK1	373156	Glutathione S-transferase kappa 1 OS=Homo sapiens OX=9606 GN=GSTK1 PE=1 SV=3	21	4	17	4	226	25.5	8.41	WT vs mut	11.4427	10.6545	11.4427	18.4777	0.000737421	0.00190971	11.4427	3.51636	TRUE	Up
Q9NRN7	AASDHPPT	60496	L-aminoadipate-semialdehyde dehydrogenase-phosphopantetheinyl transferase OS=Homo sapiens OX=9606 GN=AASDHPPT PE=1 SV=2	10	3	12	3	309	35.8	6.8	WT vs mut	11.4047	9.96083	11.4047	12.9997	5.75717e-06	0.000260491	11.4047	3.51156	TRUE	Up
O43592	XPOT	11260	Exportin-T OS=Homo sapiens OX=9606 GN=XPOT PE=1 SV=2	12	10	18	10	962	109.9	5.39	WT vs mut	11.3754	11.3754	8.59877	13.6738	0.000110538	0.000563824	11.3754	3.50785	TRUE	Up
Q15029	EFTUD2	9343	116 kDa U5 small nuclear ribonucleoprotein component OS=Homo sapiens OX=9606 GN=EFTUD2 PE=1 SV=1	42	30	151	30	972	109.4	5	WT vs mut	11.3673	9.19468	11.3673	12.7823	8.75485e-05	0.00051563	11.3673	3.50682	TRUE	Up
A0A7P0TAE1	HSP90B1	7184	Endoplasmin OS=Homo sapiens OX=9606 GN=HSP90B1 PE=1 SV=1	21	14	43	13	789	90.7	5.24	WT vs mut	11.3607	13.6572	10.3709	11.3607	1.76059e-05	0.000289122	11.3607	3.50598	TRUE	Up
A0A8V8TLV3	SMARCD2	6603	SWI/SNF related, matrix associated, actin dependent regulator of chromatin, subfamily d, member 2 OS=Homo sapiens OX=9606 GN=SMARCD2 PE=1 SV=1	25	10	36	7	484	55.3	9.52	WT vs mut	11.3334	10.5955	12.2425	11.3334	5.12146e-05	0.000422582	11.3334	3.5025	TRUE	Up
O15397	IPO8	10526	Importin-8 OS=Homo sapiens OX=9606 GN=IPO8 PE=1 SV=2	3	3	11	3	1037	119.9	5.16	WT vs mut	11.2734	11.2734	12.0938	8.29616	0.000820107	0.00206295	11.2734	3.49486	TRUE	Up
Q53H96	PYCR3	65263	Pyrroline-5-carboxylate reductase 3 OS=Homo sapiens OX=9606 GN=PYCR3 PE=1 SV=3	21	4	9	4	274	28.6	7.72	WT vs mut	11.2477	11.0267	11.2477	40.0746	0.00674411	0.0103774	11.2477	3.49155	TRUE	Up
Q96JM3	CHAMP1	283489	Chromosome alignment-maintaining phosphoprotein 1 OS=Homo sapiens OX=9606 GN=CHAMP1 PE=1 SV=2	8	6	10	6	812	89	8.44	WT vs mut	11.2375	16.3767	11.2375	9.13124	0.00118609	0.00264471	11.2375	3.49025	TRUE	Up
P36578	RPL4	6124	Large ribosomal subunit protein uL4 OS=Homo sapiens OX=9606 GN=RPL4 PE=1 SV=5	50	25	172	25	427	47.7	11.06	WT vs mut	11.2368	11.2368	11.1717	18.7507	0.000110141	0.000563824	11.2368	3.49016	TRUE	Up
O60313	OPA1	4976	Dynamin-like GTPase OPA1, mitochondrial OS=Homo sapiens OX=9606 GN=OPA1 PE=1 SV=3	13	11	29	11	960	111.6	7.87	WT vs mut	11.2304	19.0734	8.33152	11.2304	0.000988419	0.00232537	11.2304	3.48934	TRUE	Up
O95433	AHSA1	10598	Activator of 90 kDa heat shock protein ATPase homolog 1 OS=Homo sapiens OX=9606 GN=AHSA1 PE=1 SV=1	28	7	18	7	338	38.3	5.53	WT vs mut	11.1991	10.4562	11.2074	11.1991	3.59161e-06	0.000260491	11.1991	3.48531	TRUE	Up
P82673	MRPS35	60488	Small ribosomal subunit protein mS35 OS=Homo sapiens OX=9606 GN=MRPS35 PE=1 SV=1	32	8	23	8	323	36.8	8.24	WT vs mut	11.1981	21.5059	5.75414	11.1981	0.00416865	0.00708464	11.1981	3.48518	TRUE	Up
G3V203	RPL18	6141	Ribosomal protein L18 OS=Homo sapiens OX=9606 GN=RPL18 PE=1 SV=1	43	7	48	7	164	18.7	11.59	WT vs mut	11.1949	14.3148	11.1949	9.4856	1.19289e-05	0.000260491	11.1949	3.48478	TRUE	Up
P46778	RPL21	6144	Large ribosomal subunit protein eL21 OS=Homo sapiens OX=9606 GN=RPL21 PE=1 SV=2	26	4	32	4	160	18.6	10.49	WT vs mut	11.1622	11.1622	22.3395	7.03044	0.000788053	0.00199703	11.1622	3.48055	TRUE	Up
Q9BSJ2	TUBGCP2	10844	Gamma-tubulin complex component 2 OS=Homo sapiens OX=9606 GN=TUBGCP2 PE=1 SV=2	12	9	19	9	902	102.5	6.84	WT vs mut	11.1489	9.64828	11.1489	41.1441	0.00433649	0.00730447	11.1489	3.47882	TRUE	Up
K7ER87	PTPN2	5771	protein-tyrosine-phosphatase OS=Homo sapiens OX=9606 GN=PTPN2 PE=1 SV=1	17	3	5	3	165	19.8	6.11	WT vs mut	11.1085	8.23063	13.6493	11.1085	4.02363e-05	0.00038393	11.1085	3.4736	TRUE	Up
Q9UKY7	CDV3	55573	Protein CDV3 homolog OS=Homo sapiens OX=9606 GN=CDV3 PE=1 SV=1	15	3	6	3	258	27.3	6.4	WT vs mut	11.049	10.3829	11.049	50.7261	0.00261996	0.0048325	11.049	3.46584	TRUE	Up
P20930	FLG	2312	Filaggrin OS=Homo sapiens OX=9606 GN=FLG PE=1 SV=3	10	10	14	10	4061	434.9	9.25	WT vs mut	11.0489	0.128854	11.0489	85.1623	0.34167	0.365115	11.0489	3.46583	FALSE	Not
Q8IZH2	XRN1	54464	5'-3' exoribonuclease 1 OS=Homo sapiens OX=9606 GN=XRN1 PE=1 SV=1	3	5	15	5	1706	194	7.21	WT vs mut	11.026	2.17051	11.026	16.4535	0.0270183	0.0349335	11.026	3.46283	TRUE	Up
O15145	ARPC3	10094	Actin-related protein 2/3 complex subunit 3 OS=Homo sapiens OX=9606 GN=ARPC3 PE=1 SV=3	19	3	8	3	178	20.5	8.59	WT vs mut	11.0199	8.51906	11.0199	19.6538	0.000176997	0.000746445	11.0199	3.46204	TRUE	Up
P37108	SRP14	6727	Signal recognition particle 14 kDa protein OS=Homo sapiens OX=9606 GN=SRP14 PE=1 SV=2	40	6	26	6	136	14.6	10.04	WT vs mut	11.018	4.39275	11.018	22.7937	0.00407633	0.00695524	11.018	3.46179	TRUE	Up
P62241	RPS8	6202	Small ribosomal subunit protein eS8 OS=Homo sapiens OX=9606 GN=RPS8 PE=1 SV=2	52	11	76	11	208	24.2	10.32	WT vs mut	11.0177	9.78194	11.0177	16.0287	0.000101071	0.000544572	11.0177	3.46175	TRUE	Up
P36952	SERPINB5	5268	Serpin B5 OS=Homo sapiens OX=9606 GN=SERPINB5 PE=1 SV=2	20	6	19	6	375	42.1	6.05	WT vs mut	10.9998	30.2064	10.9998	10.2241	0.00118419	0.00264471	10.9998	3.45941	TRUE	Up
P08621	SNRNP70	6625	U1 small nuclear ribonucleoprotein 70 kDa OS=Homo sapiens OX=9606 GN=SNRNP70 PE=1 SV=2	28	14	77	14	437	51.5	9.94	WT vs mut	10.98	10.7894	14.654	10.98	1.62371e-05	0.000285908	10.98	3.45681	TRUE	Up
P05141	SLC25A5	292	ADP/ATP translocase 2 OS=Homo sapiens OX=9606 GN=SLC25A5 PE=1 SV=7	37	13	207	5	298	32.8	9.69	WT vs mut	10.9634	9.07855	11.2939	10.9634	3.12193e-06	0.000260491	10.9634	3.45463	TRUE	Up
O43747	AP1G1	164	AP-1 complex subunit gamma-1 OS=Homo sapiens OX=9606 GN=AP1G1 PE=1 SV=5	5	5	19	5	822	91.3	6.8	WT vs mut	10.9618	7.18662	10.9618	29.2512	0.012363	0.0174801	10.9618	3.45441	TRUE	Up
O43143	DHX15	1665	ATP-dependent RNA helicase DHX15 OS=Homo sapiens OX=9606 GN=DHX15 PE=1 SV=2	39	32	179	31	795	90.9	7.46	WT vs mut	10.9572	8.72491	10.9572	13.7246	5.20408e-05	0.000427335	10.9572	3.4538	TRUE	Up
Q9Y6Q5	AP1M2	10053	AP-1 complex subunit mu-2 OS=Homo sapiens OX=9606 GN=AP1M2 PE=1 SV=4	13	6	24	3	423	48.1	8.22	WT vs mut	10.9541	9.34774	12.7812	10.9541	2.88102e-05	0.000353613	10.9541	3.4534	TRUE	Up
Q9H9A6	LRRC40	55631	Leucine-rich repeat-containing protein 40 OS=Homo sapiens OX=9606 GN=LRRC40 PE=1 SV=1	10	5	11	5	602	68.2	6.43	WT vs mut	10.9493	20.4967	4.92832	10.9493	0.00508076	0.00827258	10.9493	3.45277	TRUE	Up
D6RBW1	EIF4E	1977	Eukaryotic translation initiation factor 4E OS=Homo sapiens OX=9606 GN=EIF4E PE=1 SV=1	13	4	20	4	245	28.5	8.12	WT vs mut	10.9308	5.5177	13.4935	10.9308	0.00116523	0.00261184	10.9308	3.45033	TRUE	Up
Q92643	PIGK	10026	GPI-anchor transamidase OS=Homo sapiens OX=9606 GN=PIGK PE=1 SV=2	11	5	9	5	395	45.2	6.16	WT vs mut	10.7842	199.627	10.7842	7.95541	0.0396991	0.0494213	10.7842	3.43085	TRUE	Up
Q96SB8	SMC6	79677	Structural maintenance of chromosomes protein 6 OS=Homo sapiens OX=9606 GN=SMC6 PE=1 SV=2	6	4	7	4	1091	126.2	6.99	WT vs mut	10.7397	40.1046	4.85473	10.7397	0.00543693	0.00868689	10.7397	3.42489	TRUE	Up
P50914	RPL14	9045	Large ribosomal subunit protein eL14 OS=Homo sapiens OX=9606 GN=RPL14 PE=1 SV=4	44	11	62	11	215	23.4	10.93	WT vs mut	10.7213	7.58735	10.7213	17.205	0.000153734	0.000683798	10.7213	3.42241	TRUE	Up
O60506	SYNCRIP	10492	Heterogeneous nuclear ribonucleoprotein Q OS=Homo sapiens OX=9606 GN=SYNCRIP PE=1 SV=2	48	28	228	20	623	69.6	8.59	WT vs mut	10.7203	7.39179	10.7203	20.1881	0.000300055	0.00107894	10.7203	3.42228	TRUE	Up
Q8TE67	EPS8L3	79574	Epidermal growth factor receptor kinase substrate 8-like protein 3 OS=Homo sapiens OX=9606 GN=EPS8L3 PE=1 SV=2	13	5	12	5	593	66.8	7.99	WT vs mut	10.7011	3.23104	10.7011	11.1396	0.0859035	0.101398	10.7011	3.41969	FALSE	Not
A0A0A0MTB8	WDR36	134430	WD repeat domain 36 OS=Homo sapiens OX=9606 GN=WDR36 PE=1 SV=1	9	8	13	8	895	99.3	7.36	WT vs mut	10.6931	27.0388	10.408	10.6931	0.00505261	0.00825035	10.6931	3.41861	TRUE	Up
P20020	ATP2B1	490	Plasma membrane calcium-transporting ATPase 1 OS=Homo sapiens OX=9606 GN=ATP2B1 PE=1 SV=4	5	5	14	5	1220	134.6	5.91	WT vs mut	10.6457	10.6457	4.97022	11.4717	0.000850689	0.00210882	10.6457	3.4122	TRUE	Up
A0A096LNH6	DOCK1	1793	Dedicator of cytokinesis 1 OS=Homo sapiens OX=9606 GN=DOCK1 PE=1 SV=1	3	5	6	5	1886	217.6	7.71	WT vs mut	10.6403	17.305	10.6403	7.54499	0.00203414	0.00397518	10.6403	3.41146	TRUE	Up
B5MDF5	RAN	5901	GTP-binding nuclear protein Ran OS=Homo sapiens OX=9606 GN=RAN PE=1 SV=1	24	8	57	8	233	26.2	7.01	WT vs mut	10.5802	12.478	10.5802	8.09765	1.84094e-05	0.000293862	10.5802	3.40329	TRUE	Up
Q8TAD8	SNIP1	79753	Smad nuclear-interacting protein 1 OS=Homo sapiens OX=9606 GN=SNIP1 PE=1 SV=1	10	4	6	4	396	45.8	9.99	WT vs mut	10.5413	10.5413	8.67519	24.0906	0.000322833	0.0011276	10.5413	3.39798	TRUE	Up
M0R0S1	SHKBP1	92799	SH3KBP1 binding protein 1 (Fragment) OS=Homo sapiens OX=9606 GN=SHKBP1 PE=1 SV=1	9	4	7	4	610	66	8.1	WT vs mut	10.5391	20.8014	10.5391	8.0187	0.00267369	0.00492628	10.5391	3.39768	TRUE	Up
P05787	KRT8	3856	Keratin, type II cytoskeletal 8 OS=Homo sapiens OX=9606 GN=KRT8 PE=1 SV=7	81	49	550	40	483	53.7	5.59	WT vs mut	10.5351	6.23327	10.5351	22.3499	0.00228595	0.00437222	10.5351	3.39713	TRUE	Up
P40429	RPL13A	23521	Large ribosomal subunit protein uL13 OS=Homo sapiens OX=9606 GN=RPL13A PE=1 SV=2	35	8	36	8	203	23.6	10.93	WT vs mut	10.5197	7.61407	10.8409	10.5197	4.14875e-05	0.000391495	10.5197	3.39502	TRUE	Up
Q9H7E2	TDRD3	81550	Tudor domain-containing protein 3 OS=Homo sapiens OX=9606 GN=TDRD3 PE=1 SV=1	7	3	6	3	651	73.1	9.23	WT vs mut	10.5176	10.5176	10.4559	10.6979	6.81235e-05	0.000478827	10.5176	3.39474	TRUE	Up
F5H365	SEC23A	10484	Protein transport protein SEC23 OS=Homo sapiens OX=9606 GN=SEC23A PE=1 SV=1	7	4	10	3	736	82.9	7.46	WT vs mut	10.4776	10.4776	4.79607	10.4893	0.00201991	0.00395643	10.4776	3.38924	TRUE	Up
A0A087X0K9	TJP1	7082	Tight junction protein 1 OS=Homo sapiens OX=9606 GN=TJP1 PE=1 SV=2	31	35	101	34	1768	197.3	6.67	WT vs mut	10.4499	6.55136	10.4499	11.5991	0.000388039	0.00126968	10.4499	3.38542	TRUE	Up
E9PF06	MRPL3	11222	Large ribosomal subunit protein uL3m (Fragment) OS=Homo sapiens OX=9606 GN=MRPL3 PE=1 SV=1	14	3	5	3	176	19.6	9.2	WT vs mut	10.4256	12.0188	6.67368	10.4256	0.000361044	0.0012139	10.4256	3.38206	TRUE	Up
P51608	MECP2	4204	Methyl-CpG-binding protein 2 OS=Homo sapiens OX=9606 GN=MECP2 PE=1 SV=1	10	3	8	3	486	52.4	9.95	WT vs mut	10.4212	10.4212	12.7675	10.3637	0.000620897	0.00171601	10.4212	3.38145	TRUE	Up
Q99623	PHB2	11331	Prohibitin-2 OS=Homo sapiens OX=9606 GN=PHB2 PE=1 SV=2	48	12	85	12	299	33.3	9.83	WT vs mut	10.4117	10.4117	7.66005	13.573	4.40798e-05	0.000401834	10.4117	3.38013	TRUE	Up
Q7Z4S6	KIF21A	55605	Kinesin-like protein KIF21A OS=Homo sapiens OX=9606 GN=KIF21A PE=1 SV=2	13	14	39	14	1674	187.1	6.42	WT vs mut	10.3817	30.4595	10.3817	5.91425	0.00463617	0.00772266	10.3817	3.37598	TRUE	Up
Q16822	PCK2	5106	Phosphoenolpyruvate carboxykinase [GTP], mitochondrial OS=Homo sapiens OX=9606 GN=PCK2 PE=1 SV=4	7	5	7	5	640	70.7	7.62	WT vs mut	10.358	10.358	3.63064	19.135	0.00614693	0.00959686	10.358	3.37268	TRUE	Up
Q14331	FRG1	2483	Protein FRG1 OS=Homo sapiens OX=9606 GN=FRG1 PE=1 SV=1	29	8	21	8	258	29.2	9.01	WT vs mut	10.3398	9.97039	10.3398	12.2136	5.61209e-05	0.000434412	10.3398	3.37013	TRUE	Up
P49750	YLPM1	56252	YLP motif-containing protein 1 OS=Homo sapiens OX=9606 GN=YLPM1 PE=1 SV=4	8	15	34	15	2146	241.5	6.55	WT vs mut	10.2933	3.15078	10.2933	13.4202	0.0041138	0.00700535	10.2933	3.36363	TRUE	Up
P12236	SLC25A6	293	ADP/ATP translocase 3 OS=Homo sapiens OX=9606 GN=SLC25A6 PE=1 SV=4	57	16	179	4	298	32.8	9.74	WT vs mut	10.2644	9.22538	10.2644	12.195	2.3213e-06	0.000260491	10.2644	3.35958	TRUE	Up
Q8TDB6	DTX3L	151636	E3 ubiquitin-protein ligase DTX3L OS=Homo sapiens OX=9606 GN=DTX3L PE=1 SV=1	5	3	7	3	740	83.5	8.06	WT vs mut	10.2472	12.2154	6.1509	10.2472	0.000494055	0.00147526	10.2472	3.35716	TRUE	Up
O95232	LUC7L3	51747	Luc7-like protein 3 OS=Homo sapiens OX=9606 GN=LUC7L3 PE=1 SV=2	23	11	40	11	432	51.4	9.79	WT vs mut	10.2314	7.81106	14.4472	10.2314	0.00138646	0.00296751	10.2314	3.35493	TRUE	Up
O76094	SRP72	6731	Signal recognition particle subunit SRP72 OS=Homo sapiens OX=9606 GN=SRP72 PE=1 SV=3	32	17	52	17	671	74.6	9.26	WT vs mut	10.1251	10.1257	7.41205	10.1251	0.000889266	0.00216101	10.1251	3.33987	TRUE	Up
A0AAG2UW91	-	-	G patch domain-containing protein 4 OS=Homo sapiens OX=9606 GN=GPATCH4 PE=1 SV=1	23	8	18	8	417	46.9	9.54	WT vs mut	10.1	6.515	10.1	24.3388	0.00149778	0.00312357	10.1	3.33629	TRUE	Up
A0AAQ5BHV0	-	-	Secretory carrier membrane protein 3 OS=Homo sapiens OX=9606 GN=SCAMP3 PE=4 SV=1	17	3	5	3	287	32.3	5.66	WT vs mut	10.0874	6.19639	10.0874	41.5289	0.007666	0.0116284	10.0874	3.33448	TRUE	Up
P06493	CDK1	983	Cyclin-dependent kinase 1 OS=Homo sapiens OX=9606 GN=CDK1 PE=1 SV=3	38	10	44	9	297	34.1	8.4	WT vs mut	10.0871	9.16992	10.0871	15.4913	7.43866e-05	0.000485178	10.0871	3.33444	TRUE	Up
A0A7P0TBM9	BLM	641	DNA 3'-5' helicase OS=Homo sapiens OX=9606 GN=BLM PE=1 SV=1	5	5	8	5	1372	154.5	7.03	WT vs mut	10.0792	4.22621	10.0792	12.1793	0.00339166	0.00600321	10.0792	3.33331	TRUE	Up
F5GZS6	SLC3A2	6520	Solute carrier family 3 member 2 OS=Homo sapiens OX=9606 GN=SLC3A2 PE=1 SV=1	30	14	51	14	599	64.8	5.1	WT vs mut	10.0659	10.0659	9.15007	29.1995	0.00113037	0.0025627	10.0659	3.33141	TRUE	Up
Q93034	CUL5	8065	Cullin-5 OS=Homo sapiens OX=9606 GN=CUL5 PE=1 SV=4	4	4	6	4	780	90.9	7.94	WT vs mut	10.0518	13.6225	7.46891	10.0518	0.000452583	0.00139533	10.0518	3.32939	TRUE	Up
B7Z6Z4	MYL6	4637	Myosin light chain 6 OS=Homo sapiens OX=9606 GN=MYL6 PE=1 SV=1	24	5	29	5	238	26.7	5.08	WT vs mut	10.0268	10.0268	8.51932	12.4105	7.37975e-05	0.000484793	10.0268	3.32579	TRUE	Up
O00567	NOP56	10528	Nucleolar protein 56 OS=Homo sapiens OX=9606 GN=NOP56 PE=1 SV=4	19	10	33	10	594	66	9.19	WT vs mut	10.0166	10.0166	5.41096	32.9511	0.00308767	0.00556301	10.0166	3.32433	TRUE	Up
Q5JSZ5	PRRC2B	84726	Protein PRRC2B OS=Homo sapiens OX=9606 GN=PRRC2B PE=1 SV=2	5	10	20	8	2229	242.8	8.34	WT vs mut	10.003	19.8878	7.52656	10.003	0.00137251	0.00294874	10.003	3.32237	TRUE	Up
O94874	UFL1	23376	E3 UFM1-protein ligase 1 OS=Homo sapiens OX=9606 GN=UFL1 PE=1 SV=2	5	3	3	3	794	89.5	6.79	WT vs mut	9.99348	9.99348	2.89338	18.8996	0.0122491	0.0173478	9.99348	3.32099	TRUE	Up
Q96DV4	MRPL38	64978	Large ribosomal subunit protein mL38 OS=Homo sapiens OX=9606 GN=MRPL38 PE=1 SV=2	10	3	3	3	380	44.6	7.53	WT vs mut	9.98233	12.0511	9.45206	9.98233	0.000142003	0.000655831	9.98233	3.31938	TRUE	Up
J3KN16	ECPAS	23392	Ecm29 proteasome adaptor and scaffold OS=Homo sapiens OX=9606 GN=ECPAS PE=1 SV=1	5	9	16	9	2017	223.6	8.75	WT vs mut	9.96648	7.0885	9.96648	18.4477	0.000503742	0.00149115	9.96648	3.31708	TRUE	Up
H3BUF6	ATXN2L	11273	Ataxin 2 like OS=Homo sapiens OX=9606 GN=ATXN2L PE=1 SV=1	12	10	33	10	1068	112.6	8.69	WT vs mut	9.96165	8.29162	17.2378	9.96165	0.000498476	0.0014825	9.96165	3.31639	TRUE	Up
A0A804HHW5	HSD17B10	3028	Hydroxysteroid 17-beta dehydrogenase 10 OS=Homo sapiens OX=9606 GN=HSD17B10 PE=1 SV=1	26	5	9	5	217	22.3	8.29	WT vs mut	9.91593	6.8703	22.2087	9.91593	0.00664397	0.010251	9.91593	3.30975	TRUE	Up
A0A2R8Y849	RPS24	6229	40S ribosomal protein S24 OS=Homo sapiens OX=9606 GN=RPS24 PE=1 SV=1	34	4	62	4	131	15.2	10.9	WT vs mut	9.9075	9.25364	10.4858	9.9075	0.000180307	0.000754813	9.9075	3.30852	TRUE	Up
O94992	HEXIM1	10614	Protein HEXIM1 OS=Homo sapiens OX=9606 GN=HEXIM1 PE=1 SV=1	16	4	10	4	359	40.6	4.89	WT vs mut	9.90173	10.7465	9.90173	6.04938	0.00899823	0.0132495	9.90173	3.30768	TRUE	Up
O43390	HNRNPR	10236	Heterogeneous nuclear ribonucleoprotein R OS=Homo sapiens OX=9606 GN=HNRNPR PE=1 SV=1	50	29	227	21	633	70.9	8.13	WT vs mut	9.88523	6.12954	9.88523	13.5121	0.000207915	0.000849253	9.88523	3.30527	TRUE	Up
O75436	VPS26A	9559	Vacuolar protein sorting-associated protein 26A OS=Homo sapiens OX=9606 GN=VPS26A PE=1 SV=2	17	4	10	4	327	38.1	6.57	WT vs mut	9.8757	7.02626	9.8757	21.3666	0.000696375	0.00184978	9.8757	3.30388	TRUE	Up
Q9H2D6	TRIOBP	11078	TRIO and F-actin-binding protein OS=Homo sapiens OX=9606 GN=TRIOBP PE=1 SV=3	2	4	7	4	2365	261.2	8.48	WT vs mut	9.87466	9.87466	47.2188	2.98118	0.0257592	0.0334576	9.87466	3.30373	TRUE	Up
P05023	ATP1A1	476	Sodium/potassium-transporting ATPase subunit alpha-1 OS=Homo sapiens OX=9606 GN=ATP1A1 PE=1 SV=1	19	19	47	19	1023	112.8	5.49	WT vs mut	9.86418	4.17887	9.86418	12.6118	0.00152321	0.00315844	9.86418	3.3022	TRUE	Up
Q16181	SEPTIN7	989	Septin-7 OS=Homo sapiens OX=9606 GN=SEPTIN7 PE=1 SV=2	39	13	43	12	437	50.6	8.63	WT vs mut	9.85891	9.26939	9.85891	17.9342	0.000356957	0.0012075	9.85891	3.30143	TRUE	Up
Q9NVI7	ATAD3A	55210	ATPase family AAA domain-containing protein 3A OS=Homo sapiens OX=9606 GN=ATAD3A PE=1 SV=2	25	15	74	15	634	71.3	8.98	WT vs mut	9.76614	10.4108	7.78849	9.76614	1.74457e-05	0.000289122	9.76614	3.28779	TRUE	Up
Q15650	TRIP4	9325	Activating signal cointegrator 1 OS=Homo sapiens OX=9606 GN=TRIP4 PE=1 SV=4	14	9	22	9	581	66.1	7.85	WT vs mut	9.73626	9.73626	22.2164	7.70931	0.00177303	0.00356693	9.73626	3.28337	TRUE	Up
P35251	RFC1	5981	Replication factor C subunit 1 OS=Homo sapiens OX=9606 GN=RFC1 PE=1 SV=4	18	18	51	18	1148	128.2	9.36	WT vs mut	9.72813	65.1337	9.72813	7.83272	0.0191455	0.0257484	9.72813	3.28216	TRUE	Up
A0A7I2YQF8	EIF3I	8668	Eukaryotic translation initiation factor 3 subunit I OS=Homo sapiens OX=9606 GN=EIF3I PE=1 SV=1	44	11	62	11	362	40.5	5.64	WT vs mut	9.71999	5.49761	23.754	9.71999	0.00444757	0.00747682	9.71999	3.28096	TRUE	Up
Q14204	DYNC1H1	1778	Cytoplasmic dynein 1 heavy chain 1 OS=Homo sapiens OX=9606 GN=DYNC1H1 PE=1 SV=5	26	101	289	101	4646	532.1	6.4	WT vs mut	9.67716	8.38765	9.67716	11.0492	3.25333e-05	0.000353613	9.67716	3.27458	TRUE	Up
P08240	SRPRA	6734	Signal recognition particle receptor subunit alpha OS=Homo sapiens OX=9606 GN=SRPRA PE=1 SV=2	18	11	38	11	638	69.8	8.95	WT vs mut	9.66184	4.76817	10.3615	9.66184	0.00202855	0.0039688	9.66184	3.2723	TRUE	Up
O94906	PRPF6	24148	Pre-mRNA-processing factor 6 OS=Homo sapiens OX=9606 GN=PRPF6 PE=1 SV=1	10	9	38	9	941	106.9	8.25	WT vs mut	9.6236	10.6873	7.51808	9.6236	3.05439e-05	0.000353613	9.6236	3.26658	TRUE	Up
Q14152	EIF3A	8661	Eukaryotic translation initiation factor 3 subunit A OS=Homo sapiens OX=9606 GN=EIF3A PE=1 SV=1	59	92	455	92	1382	166.5	6.79	WT vs mut	9.60451	7.81506	9.60451	10.0969	8.45529e-05	0.000508508	9.60451	3.26371	TRUE	Up
Q9NTJ3	SMC4	10051	Structural maintenance of chromosomes protein 4 OS=Homo sapiens OX=9606 GN=SMC4 PE=1 SV=2	18	20	38	20	1288	147.1	6.79	WT vs mut	9.59945	9.59945	3.36862	57.5068	0.0679296	0.0811355	9.59945	3.26295	FALSE	Not
P07741	APRT	353	Adenine phosphoribosyltransferase OS=Homo sapiens OX=9606 GN=APRT PE=1 SV=2	17	3	10	3	180	19.6	6.02	WT vs mut	9.5779	9.5779	4.48245	32.0339	0.0139365	0.0194749	9.5779	3.25971	TRUE	Up
Q6KB66	KRT80	144501	Keratin, type II cytoskeletal 80 OS=Homo sapiens OX=9606 GN=KRT80 PE=1 SV=2	20	9	25	8	452	50.5	5.67	WT vs mut	9.55972	3.94951	9.55972	20.9317	0.0029238	0.00531826	9.55972	3.25697	TRUE	Up
H0YI64	MAN1B1	11253	alpha-1,2-Mannosidase OS=Homo sapiens OX=9606 GN=MAN1B1 PE=1 SV=2	9	5	8	5	637	72.2	7.2	WT vs mut	9.49255	9.02195	9.49255	11.8337	2.462e-05	0.000334509	9.49255	3.2468	TRUE	Up
O76071	CIAO1	9391	Probable cytosolic iron-sulfur protein assembly protein CIAO1 OS=Homo sapiens OX=9606 GN=CIAO1 PE=1 SV=1	9	3	6	3	339	37.8	4.97	WT vs mut	9.47407	8.6962	12.6095	9.47407	1.7097e-05	0.000289122	9.47407	3.24398	TRUE	Up
A0A2R8Y5Y7	RPL9	6133	Large ribosomal subunit protein uL6 OS=Homo sapiens OX=9606 GN=RPL9 PE=1 SV=1	45	8	42	8	220	25	9.74	WT vs mut	9.42002	9.42002	9.62695	9.29031	0.00018458	0.000768935	9.42002	3.23573	TRUE	Up
Q92665	MRPS31	10240	Small ribosomal subunit protein mS31 OS=Homo sapiens OX=9606 GN=MRPS31 PE=1 SV=3	22	7	12	7	395	45.3	9.29	WT vs mut	9.41877	7.28348	9.41877	10.496	6.50127e-05	0.000462674	9.41877	3.23554	TRUE	Up
A0A994J491	PRPF8	10594	Pre-mRNA processing factor 8 OS=Homo sapiens OX=9606 GN=PRPF8 PE=1 SV=1	38	76	354	76	2290	267.9	8.73	WT vs mut	9.41351	8.23712	10.2606	9.41351	2.97315e-06	0.000260491	9.41351	3.23473	TRUE	Up
Q96S44	TP53RK	112858	EKC/KEOPS complex subunit TP53RK OS=Homo sapiens OX=9606 GN=TP53RK PE=1 SV=2	13	3	7	3	253	28.1	9.54	WT vs mut	9.39987	9.39987	2.27589	22.198	0.034011	0.0429666	9.39987	3.23264	TRUE	Up
Q69YN2	CWF19L1	55280	CWF19-like protein 1 OS=Homo sapiens OX=9606 GN=CWF19L1 PE=1 SV=2	5	3	9	3	538	60.6	7.24	WT vs mut	9.37858	9.37858	7.84868	13.0869	4.43129e-05	0.000401834	9.37858	3.22937	TRUE	Up
O95983	MBD3	53615	Methyl-CpG-binding domain protein 3 OS=Homo sapiens OX=9606 GN=MBD3 PE=1 SV=1	16	5	9	4	291	32.8	5.34	WT vs mut	9.3545	8.29651	9.3545	24.2643	0.000635892	0.00173976	9.3545	3.22566	TRUE	Up
Q9BW27	NUP85	79902	Nuclear pore complex protein Nup85 OS=Homo sapiens OX=9606 GN=NUP85 PE=1 SV=1	7	4	6	4	656	75	5.55	WT vs mut	9.33795	50.1059	8.74106	9.33795	0.0111057	0.0158865	9.33795	3.22311	TRUE	Up
Q13131	PRKAA1	5562	5'-AMP-activated protein kinase catalytic subunit alpha-1 OS=Homo sapiens OX=9606 GN=PRKAA1 PE=1 SV=4	6	3	7	3	559	64	8.12	WT vs mut	9.3262	9.3262	5.43157	19.7923	0.00152876	0.00316116	9.3262	3.22129	TRUE	Up
Q9HCS7	XAB2	56949	Pre-mRNA-splicing factor SYF1 OS=Homo sapiens OX=9606 GN=XAB2 PE=1 SV=2	13	11	24	11	855	99.9	6.23	WT vs mut	9.31077	9.31077	12.762	8.93496	0.000120618	0.000596726	9.31077	3.2189	TRUE	Up
Q14966	ZNF638	27332	Zinc finger protein 638 OS=Homo sapiens OX=9606 GN=ZNF638 PE=1 SV=2	11	18	44	18	1978	220.5	6.38	WT vs mut	9.29458	19.5418	4.64171	9.29458	0.00250204	0.00469613	9.29458	3.21639	TRUE	Up
A0A0A0MSI2	PHC2	1912	Polyhomeotic homolog 2 OS=Homo sapiens OX=9606 GN=PHC2 PE=1 SV=1	6	3	4	3	830	87.9	8.69	WT vs mut	9.29234	9.29234	6.36397	10.444	0.000107084	0.000557293	9.29234	3.21604	TRUE	Up
P50552	VASP	7408	Vasodilator-stimulated phosphoprotein OS=Homo sapiens OX=9606 GN=VASP PE=1 SV=3	16	5	15	5	380	39.8	8.94	WT vs mut	9.26394	9.26394	8.85994	34.0893	0.00114239	0.00257076	9.26394	3.21163	TRUE	Up
Q9UNQ0	ABCG2	9429	Broad substrate specificity ATP-binding cassette transporter ABCG2 OS=Homo sapiens OX=9606 GN=ABCG2 PE=1 SV=3	7	5	7	5	655	72.3	8.69	WT vs mut	9.25125	61.7975	3.91673	9.25125	0.0254454	0.0331255	9.25125	3.20965	TRUE	Up
O75146	HIP1R	9026	Huntingtin-interacting protein 1-related protein OS=Homo sapiens OX=9606 GN=HIP1R PE=1 SV=2	9	8	13	8	1068	119.3	6.67	WT vs mut	9.21994	19.7514	9.21994	2.27267	0.0521962	0.0635885	9.21994	3.20476	FALSE	Not
A0A8V8TKT5	STK39	27347	non-specific serine/threonine protein kinase OS=Homo sapiens OX=9606 GN=STK39 PE=1 SV=1	7	4	14	3	524	57.2	6.49	WT vs mut	9.20323	24.2923	8.79505	9.20323	0.0018903	0.00378948	9.20323	3.20214	TRUE	Up
P42285	MTREX	23517	Exosome RNA helicase MTR4 OS=Homo sapiens OX=9606 GN=MTREX PE=1 SV=3	21	17	42	17	1042	117.7	6.52	WT vs mut	9.19852	7.95478	9.19852	12.1801	6.05593e-05	0.000440215	9.19852	3.2014	TRUE	Up
P25705	ATP5F1A	498	ATP synthase subunit alpha, mitochondrial OS=Homo sapiens OX=9606 GN=ATP5F1A PE=1 SV=1	49	24	115	24	553	59.7	9.13	WT vs mut	9.19169	8.85745	9.19169	12.5897	0.000251512	0.000965356	9.19169	3.20033	TRUE	Up
P62854	RPS26	6231	Small ribosomal subunit protein eS26 OS=Homo sapiens OX=9606 GN=RPS26 PE=1 SV=3	37	4	23	4	115	13	11	WT vs mut	9.18228	8.22712	9.18228	16.4938	0.000683076	0.00182296	9.18228	3.19885	TRUE	Up
P33992	MCM5	4174	DNA replication licensing factor MCM5 OS=Homo sapiens OX=9606 GN=MCM5 PE=1 SV=5	34	20	68	20	734	82.2	8.37	WT vs mut	9.18205	8.04607	9.50004	9.18205	8.5061e-06	0.000260491	9.18205	3.19882	TRUE	Up
P52735	VAV2	7410	Guanine nucleotide exchange factor VAV2 OS=Homo sapiens OX=9606 GN=VAV2 PE=1 SV=2	9	7	11	7	878	101.2	7.08	WT vs mut	9.16513	1.36693	21.5127	9.16513	0.0649021	0.0777914	9.16513	3.19615	FALSE	Not
Q8IY37	DHX37	57647	Probable ATP-dependent RNA helicase DHX37 OS=Homo sapiens OX=9606 GN=DHX37 PE=1 SV=1	6	6	11	6	1157	129.5	8.1	WT vs mut	9.15831	9.15831	14.7465	6.60926	0.0013764	0.00295195	9.15831	3.19508	TRUE	Up
Q9ULK4	MED23	9439	Mediator of RNA polymerase II transcription subunit 23 OS=Homo sapiens OX=9606 GN=MED23 PE=1 SV=2	2	3	7	3	1368	156.4	7.4	WT vs mut	9.13563	9.13563	4.99889	19.2766	0.00207667	0.00405366	9.13563	3.1915	TRUE	Up
G3XAL9	SLC12A2	6558	Solute carrier family 12 (Sodium/potassium/chloride transporters), member 2, isoform CRA_a OS=Homo sapiens OX=9606 GN=SLC12A2 PE=1 SV=1	13	11	30	11	1150	124.5	6.09	WT vs mut	9.11872	9.11872	2.62465	157.054	0.079087	0.0937409	9.11872	3.18883	FALSE	Not
O94880	PHF14	9678	PHD finger protein 14 OS=Homo sapiens OX=9606 GN=PHF14 PE=1 SV=3	5	3	4	3	948	106.9	5.34	WT vs mut	9.09298	9.09298	14.6341	3.75985	0.00195262	0.00387005	9.09298	3.18475	TRUE	Up
Q15020	SART3	9733	Squamous cell carcinoma antigen recognized by T-cells 3 OS=Homo sapiens OX=9606 GN=SART3 PE=1 SV=1	19	18	67	18	963	109.9	5.57	WT vs mut	9.08129	6.46094	10.7692	9.08129	0.000165041	0.000717983	9.08129	3.1829	TRUE	Up
K7END7	DHX8	1659	RNA helicase OS=Homo sapiens OX=9606 GN=DHX8 PE=1 SV=2	12	11	36	10	1169	132.7	7.83	WT vs mut	9.06768	9.06768	6.28606	36.3242	0.00352974	0.00620885	9.06768	3.18073	TRUE	Up
E9PDP5	ANKHD1	54882	Ankyrin repeat and KH domain containing 1 (Fragment) OS=Homo sapiens OX=9606 GN=ANKHD1 PE=1 SV=1	5	8	25	4	1565	166.6	5.01	WT vs mut	9.06107	10.5583	9.06107	4.46241	0.00596307	0.00936975	9.06107	3.17968	TRUE	Up
A0A286YFA2	PHGDH	26227	Phosphoglycerate dehydrogenase OS=Homo sapiens OX=9606 GN=PHGDH PE=1 SV=1	6	3	17	3	445	47.6	5.9	WT vs mut	9.05817	8.84437	9.05817	14.1417	9.28987e-05	0.000524061	9.05817	3.17922	TRUE	Up
P50990	CCT8	10694	T-complex protein 1 subunit theta OS=Homo sapiens OX=9606 GN=CCT8 PE=1 SV=4	14	8	18	8	548	59.6	5.6	WT vs mut	9.03689	34.0304	9.03689	4.34236	0.015571	0.0214478	9.03689	3.17583	TRUE	Up
Q14444	CAPRIN1	4076	Caprin-1 OS=Homo sapiens OX=9606 GN=CAPRIN1 PE=1 SV=2	31	16	61	16	709	78.3	5.25	WT vs mut	9.03402	1.90975	9.03402	16.9183	0.0204016	0.0272021	9.03402	3.17537	TRUE	Up
O00159	MYO1C	4641	Unconventional myosin-Ic OS=Homo sapiens OX=9606 GN=MYO1C PE=1 SV=4	29	27	91	27	1063	121.6	9.41	WT vs mut	9.02185	9.02185	19.2145	8.10981	0.00133474	0.00290412	9.02185	3.17342	TRUE	Up
Q15021	NCAPD2	9918	Condensin complex subunit 1 OS=Homo sapiens OX=9606 GN=NCAPD2 PE=1 SV=3	22	26	84	26	1401	157.1	6.61	WT vs mut	9.00524	17.1902	8.53923	9.00524	0.000520216	0.00150716	9.00524	3.17076	TRUE	Up
P22695	UQCRC2	7385	Cytochrome b-c1 complex subunit 2, mitochondrial OS=Homo sapiens OX=9606 GN=UQCRC2 PE=1 SV=3	32	10	47	10	453	48.4	8.63	WT vs mut	8.98534	8.67428	8.98534	12.5863	0.000321142	0.00112723	8.98534	3.16757	TRUE	Up
Q96MX3	ZNF48	197407	Zinc finger protein 48 OS=Homo sapiens OX=9606 GN=ZNF48 PE=1 SV=2	9	4	5	4	618	67.8	9.36	WT vs mut	8.98339	2.92733	8.98339	24.1956	0.0149468	0.0206881	8.98339	3.16726	TRUE	Up
Q13405	MRPL49	740	Large ribosomal subunit protein mL49 OS=Homo sapiens OX=9606 GN=MRPL49 PE=1 SV=1	20	3	6	3	166	19.2	9.45	WT vs mut	8.93912	7.70537	8.93912	18.7139	0.000322065	0.00112723	8.93912	3.16013	TRUE	Up
Q8N8A6	DDX51	317781	ATP-dependent RNA helicase DDX51 OS=Homo sapiens OX=9606 GN=DDX51 PE=1 SV=3	4	3	6	3	666	72.4	8.16	WT vs mut	8.87216	7.66859	8.87216	11.9724	3.98203e-05	0.00038393	8.87216	3.14929	TRUE	Up
A0A994J4A5	RPL24	6152	Large ribosomal subunit protein eL24 OS=Homo sapiens OX=9606 GN=RPL24 PE=1 SV=1	44	8	53	8	135	15.5	10.99	WT vs mut	8.84746	7.81705	8.84746	15.2455	0.000850629	0.00210882	8.84746	3.14526	TRUE	Up
O15091	PRORP	9692	Mitochondrial ribonuclease P catalytic subunit OS=Homo sapiens OX=9606 GN=PRORP PE=1 SV=2	5	3	4	3	583	67.3	8.78	WT vs mut	8.84224	10.3908	8.84224	1.35461	0.0793244	0.0939571	8.84224	3.14441	FALSE	Not
Q9HAV4	XPO5	57510	Exportin-5 OS=Homo sapiens OX=9606 GN=XPO5 PE=1 SV=1	4	4	12	4	1204	136.2	5.8	WT vs mut	8.82692	8.82692	7.02239	13.0597	7.71325e-05	0.000486309	8.82692	3.14191	TRUE	Up
Q92620	DHX38	9785	Pre-mRNA-splicing factor ATP-dependent RNA helicase PRP16 OS=Homo sapiens OX=9606 GN=DHX38 PE=1 SV=2	18	19	36	19	1227	140.4	6.54	WT vs mut	8.82175	7.24527	8.82175	11.5808	0.000760989	0.00194718	8.82175	3.14106	TRUE	Up
O43684	BUB3	9184	Mitotic checkpoint protein BUB3 OS=Homo sapiens OX=9606 GN=BUB3 PE=1 SV=1	36	9	36	9	328	37.1	6.84	WT vs mut	8.80991	3.91984	8.80991	13.5007	0.00251593	0.00470155	8.80991	3.13913	TRUE	Up
P11166	SLC2A1	6513	Solute carrier family 2, facilitated glucose transporter member 1 OS=Homo sapiens OX=9606 GN=SLC2A1 PE=1 SV=2	11	5	22	5	492	54	8.72	WT vs mut	8.80002	6.06842	8.80002	10.5478	0.00430646	0.00726114	8.80002	3.13751	TRUE	Up
Q9NRZ9	HELLS	3070	Lymphoid-specific helicase OS=Homo sapiens OX=9606 GN=HELLS PE=1 SV=1	4	4	6	4	838	97	7.93	WT vs mut	8.74827	13.0117	8.74827	6.78076	0.00171474	0.00347012	8.74827	3.129	TRUE	Up
P41223	BUD31	8896	Protein BUD31 homolog OS=Homo sapiens OX=9606 GN=BUD31 PE=1 SV=2	41	6	13	6	144	17	8.82	WT vs mut	8.7415	8.7415	16.3297	5.29773	0.00906054	0.013321	8.7415	3.12788	TRUE	Up
P82933	MRPS9	64965	Small ribosomal subunit protein uS9m OS=Homo sapiens OX=9606 GN=MRPS9 PE=1 SV=2	23	7	25	7	396	45.8	9.51	WT vs mut	8.72132	6.29122	8.72132	14.015	0.000435421	0.0013596	8.72132	3.12455	TRUE	Up
O76021	RSL1D1	26156	Ribosomal L1 domain-containing protein 1 OS=Homo sapiens OX=9606 GN=RSL1D1 PE=1 SV=3	26	15	74	15	490	54.9	10.13	WT vs mut	8.70066	6.4252	8.70066	12.8062	0.000285843	0.00104768	8.70066	3.12112	TRUE	Up
P78527	PRKDC	5591	DNA-dependent protein kinase catalytic subunit OS=Homo sapiens OX=9606 GN=PRKDC PE=1 SV=3	26	94	320	94	4128	468.8	7.12	WT vs mut	8.69679	8.69679	5.37592	10.6221	0.000139978	0.000655333	8.69679	3.12048	TRUE	Up
A0A8I5KYB4	MAP2K1	5604	Dual specificity mitogen-activated protein kinase kinase 1 OS=Homo sapiens OX=9606 GN=MAP2K1 PE=1 SV=1	13	5	19	3	417	46	7.44	WT vs mut	8.65728	109.942	8.65728	7.40992	0.0181361	0.02452	8.65728	3.11391	TRUE	Up
H0YE95	LMO7	4008	LIM domain 7 OS=Homo sapiens OX=9606 GN=LMO7 PE=1 SV=3	9	10	27	10	1311	148.6	6.48	WT vs mut	8.64896	4.2147	13.7597	8.64896	0.00369473	0.00643939	8.64896	3.11253	TRUE	Up
H0YN14	IPO4	79711	Importin 4 OS=Homo sapiens OX=9606 GN=IPO4 PE=1 SV=1	5	4	10	4	911	101.4	5.05	WT vs mut	8.60301	8.60301	8.53609	17.2855	0.000138323	0.000652642	8.60301	3.10484	TRUE	Up
F8W9J4	DST	667	Dystonin OS=Homo sapiens OX=9606 GN=DST PE=1 SV=1	1	6	11	3	7461	847.4	5.25	WT vs mut	8.57813	9.91374	8.57813	3.79944	0.00907177	0.0133229	8.57813	3.10066	TRUE	Up
Q5T9L3	WLS	79971	Protein wntless homolog OS=Homo sapiens OX=9606 GN=WLS PE=1 SV=2	7	4	10	4	541	62.2	7.36	WT vs mut	8.56649	13.2137	8.56649	7.12743	0.00126371	0.00279588	8.56649	3.0987	TRUE	Up
Q03701	CEBPZ	10153	CCAAT/enhancer-binding protein zeta OS=Homo sapiens OX=9606 GN=CEBPZ PE=1 SV=3	24	20	67	20	1054	120.9	5.94	WT vs mut	8.56643	6.7181	8.56643	18.4118	0.000444275	0.00137968	8.56643	3.09869	TRUE	Up
P12429	ANXA3	306	Annexin A3 OS=Homo sapiens OX=9606 GN=ANXA3 PE=1 SV=3	11	4	9	4	323	36.4	5.92	WT vs mut	8.54289	8.54289	4.91098	16.9962	0.00145594	0.00305873	8.54289	3.09472	TRUE	Up
P46779	RPL28	6158	Large ribosomal subunit protein eL28 OS=Homo sapiens OX=9606 GN=RPL28 PE=1 SV=3	39	6	34	6	137	15.7	12.02	WT vs mut	8.5355	5.29858	12.3475	8.5355	0.000456228	0.00140403	8.5355	3.09348	TRUE	Up
O60825	PFKFB2	5208	6-phosphofructo-2-kinase/fructose-2,6-bisphosphatase 2 OS=Homo sapiens OX=9606 GN=PFKFB2 PE=1 SV=2	7	4	5	3	505	58.4	8.38	WT vs mut	8.51923	19.9377	7.55366	8.51923	0.00268195	0.00493618	8.51923	3.09072	TRUE	Up
E9PN48	ARFGAP2	84364	ADP-ribosylation factor GTPase-activating protein 2 OS=Homo sapiens OX=9606 GN=ARFGAP2 PE=1 SV=2	8	4	4	4	535	58.1	8.18	WT vs mut	8.49505	8.49505	5.73542	18.0226	0.00100903	0.0023531	8.49505	3.08662	TRUE	Up
Q9UQE7	SMC3	9126	Structural maintenance of chromosomes protein 3 OS=Homo sapiens OX=9606 GN=SMC3 PE=1 SV=2	31	36	103	36	1217	141.5	7.18	WT vs mut	8.48536	8.48536	5.72634	35.5493	0.00613533	0.00958751	8.48536	3.08498	TRUE	Up
Q5SZE1	CERS2	29956	Ceramide synthase 2 (Fragment) OS=Homo sapiens OX=9606 GN=CERS2 PE=1 SV=2	17	4	15	4	304	36.4	9.25	WT vs mut	8.4831	8.4831	5.58291	12.9595	0.00039671	0.00128818	8.4831	3.08459	TRUE	Up
Q9BXS5	AP1M1	8907	AP-1 complex subunit mu-1 OS=Homo sapiens OX=9606 GN=AP1M1 PE=1 SV=3	18	6	19	3	423	48.6	7.3	WT vs mut	8.46646	11.6826	6.92212	8.46646	0.000496941	0.00148128	8.46646	3.08176	TRUE	Up
O15260	SURF4	6836	Surfeit locus protein 4 OS=Homo sapiens OX=9606 GN=SURF4 PE=1 SV=3	19	4	11	4	269	30.4	7.78	WT vs mut	8.45526	11.1853	6.6336	8.45526	0.000103949	0.000551521	8.45526	3.07985	TRUE	Up
E7EX73	EIF4G1	1981	Eukaryotic translation initiation factor 4 gamma 1 OS=Homo sapiens OX=9606 GN=EIF4G1 PE=1 SV=1	24	35	153	35	1436	158.5	5.21	WT vs mut	8.43071	8.57294	8.43071	5.65572	0.00036437	0.00121552	8.43071	3.07565	TRUE	Up
Q9BUJ2	HNRNPUL1	11100	Heterogeneous nuclear ribonucleoprotein U-like protein 1 OS=Homo sapiens OX=9606 GN=HNRNPUL1 PE=1 SV=2	33	28	137	27	856	95.7	6.92	WT vs mut	8.42361	3.99792	8.42361	11.8647	0.00120178	0.00267619	8.42361	3.07444	TRUE	Up
Q9NV70	EXOC1	55763	Exocyst complex component 1 OS=Homo sapiens OX=9606 GN=EXOC1 PE=1 SV=4	4	4	5	4	894	101.9	6.61	WT vs mut	8.40831	6.53226	8.40831	20.6203	0.000914653	0.00219837	8.40831	3.07182	TRUE	Up
P53007	SLC25A1	6576	Tricarboxylate transport protein, mitochondrial OS=Homo sapiens OX=9606 GN=SLC25A1 PE=1 SV=2	22	7	35	7	311	34	9.89	WT vs mut	8.36713	11.5971	7.1986	8.36713	7.71603e-05	0.000486309	8.36713	3.06473	TRUE	Up
P46781	RPS9	6203	Small ribosomal subunit protein uS4 OS=Homo sapiens OX=9606 GN=RPS9 PE=1 SV=3	48	15	97	15	194	22.6	10.65	WT vs mut	8.35413	8.03221	8.35413	8.77114	2.83828e-05	0.000353613	8.35413	3.06249	TRUE	Up
Q1KMD3	HNRNPUL2	221092	Heterogeneous nuclear ribonucleoprotein U-like protein 2 OS=Homo sapiens OX=9606 GN=HNRNPUL2 PE=1 SV=1	34	23	102	23	747	85.1	4.91	WT vs mut	8.30915	4.21414	8.30915	10.9539	0.00113603	0.00256685	8.30915	3.0547	TRUE	Up
P48643	CCT5	22948	T-complex protein 1 subunit epsilon OS=Homo sapiens OX=9606 GN=CCT5 PE=1 SV=1	42	18	57	17	541	59.6	5.66	WT vs mut	8.28422	8.28422	4.10863	10.6966	0.00168912	0.00343046	8.28422	3.05037	TRUE	Up
P62917	RPL8	6132	Large ribosomal subunit protein uL2 OS=Homo sapiens OX=9606 GN=RPL8 PE=1 SV=2	39	10	40	10	257	28	11.03	WT vs mut	8.28241	5.66779	8.28241	19.2306	0.00259941	0.00480518	8.28241	3.05005	TRUE	Up
Q15599	NHERF2	9351	Na(+)/H(+) exchange regulatory cofactor NHE-RF2 OS=Homo sapiens OX=9606 GN=NHERF2 PE=1 SV=2	32	8	29	8	337	37.4	7.93	WT vs mut	8.26834	8.26834	8.92041	7.54822	0.000239311	0.000933205	8.26834	3.0476	TRUE	Up
P18124	RPL7	6129	Large ribosomal subunit protein uL30 OS=Homo sapiens OX=9606 GN=RPL7 PE=1 SV=1	47	13	60	13	248	29.2	10.65	WT vs mut	8.24729	8.24729	9.47194	7.90507	2.05412e-05	0.000303476	8.24729	3.04392	TRUE	Up
H7C2U6	NIPSNAP1	8508	Nipsnap homolog 1 (Fragment) OS=Homo sapiens OX=9606 GN=NIPSNAP1 PE=1 SV=1	12	4	10	4	221	25.6	8.95	WT vs mut	8.23956	12.3062	8.23956	3.30088	0.00306384	0.00552591	8.23956	3.04257	TRUE	Up
Q01813	PFKP	5214	ATP-dependent 6-phosphofructokinase, platelet type OS=Homo sapiens OX=9606 GN=PFKP PE=1 SV=2	24	17	51	16	784	85.5	7.55	WT vs mut	8.19668	7.1927	29.8324	8.19668	0.0107859	0.015494	8.19668	3.03504	TRUE	Up
A0A2R8YF49	ARHGEF5	7984	Rho guanine nucleotide exchange factor 5 OS=Homo sapiens OX=9606 GN=ARHGEF5 PE=1 SV=1	4	6	8	6	1597	176.6	5.55	WT vs mut	8.18816	3.11473	14.0296	8.18816	0.0129266	0.0181866	8.18816	3.03354	TRUE	Up
H0Y938	COPB2	9276	Coatomer subunit beta' OS=Homo sapiens OX=9606 GN=COPB2 PE=1 SV=2	15	11	31	11	898	101.5	5.82	WT vs mut	8.11449	8.11449	5.92347	12.5169	0.000810681	0.00204526	8.11449	3.0205	TRUE	Up
P30533	LRPAP1	4043	Alpha-2-macroglobulin receptor-associated protein OS=Homo sapiens OX=9606 GN=LRPAP1 PE=1 SV=1	25	10	28	10	357	41.4	8.78	WT vs mut	8.10539	10.8244	8.10539	8.08845	0.000363824	0.00121552	8.10539	3.01888	TRUE	Up
A0A8I5KX04	PCF11	51585	PCF11 cleavage and polyadenylation factor subunit OS=Homo sapiens OX=9606 GN=PCF11 PE=1 SV=1	6	10	15	10	1686	187.9	8.66	WT vs mut	8.10007	6.44004	13.7952	8.10007	0.000985624	0.002322	8.10007	3.01794	TRUE	Up
Q96RF0	SNX18	112574	Sorting nexin-18 OS=Homo sapiens OX=9606 GN=SNX18 PE=1 SV=2	7	4	6	3	628	68.9	5.68	WT vs mut	8.08833	19.392	8.08833	4.1974	0.0095722	0.0139738	8.08833	3.01584	TRUE	Up
O75110	ATP9A	10079	Probable phospholipid-transporting ATPase IIA OS=Homo sapiens OX=9606 GN=ATP9A PE=1 SV=3	4	3	8	3	1047	118.5	7.77	WT vs mut	8.07886	9.03999	7.2797	8.07886	0.000171869	0.00073388	8.07886	3.01415	TRUE	Up
B7Z7P8	ETF1	2107	Eukaryotic peptide chain release factor subunit 1 OS=Homo sapiens OX=9606 GN=ETF1 PE=1 SV=1	26	10	21	10	423	47.4	5.57	WT vs mut	8.07824	8.07824	7.40422	9.08365	4.8277e-06	0.000260491	8.07824	3.01404	TRUE	Up
P14923	JUP	3728	Junction plakoglobin OS=Homo sapiens OX=9606 GN=JUP PE=1 SV=3	12	7	19	7	745	81.7	6.14	WT vs mut	8.06062	1.10072	9.50415	8.06062	0.0643793	0.0772732	8.06062	3.01089	FALSE	Not
Q96GC5	MRPL48	51642	Large ribosomal subunit protein mL48 OS=Homo sapiens OX=9606 GN=MRPL48 PE=1 SV=2	25	5	26	5	212	23.9	8.98	WT vs mut	8.06016	4.03212	14.8888	8.06016	0.00259952	0.00480518	8.06016	3.01081	TRUE	Up
J3QRU1	YES1	7525	Tyrosine-protein kinase OS=Homo sapiens OX=9606 GN=YES1 PE=1 SV=1	6	3	3	3	548	61.3	6.57	WT vs mut	8.05238	8.68842	3.14027	8.05238	0.00402077	0.00689506	8.05238	3.00941	TRUE	Up
Q9NXH9	TRMT1	55621	tRNA (guanine(26)-N(2))-dimethyltransferase OS=Homo sapiens OX=9606 GN=TRMT1 PE=1 SV=1	10	5	10	5	659	72.2	7.64	WT vs mut	8.05011	8.05011	2.84699	33.2607	0.0164421	0.0224664	8.05011	3.00901	TRUE	Up
Q14807	KIF22	3835	Kinesin-like protein KIF22 OS=Homo sapiens OX=9606 GN=KIF22 PE=1 SV=5	5	3	6	3	665	73.2	9.45	WT vs mut	8.04839	8.04839	5.74623	15.0684	0.000490151	0.00147053	8.04839	3.0087	TRUE	Up
P49915	GMPS	8833	GMP synthase [glutamine-hydrolyzing] OS=Homo sapiens OX=9606 GN=GMPS PE=1 SV=1	15	7	22	7	693	76.7	6.87	WT vs mut	8.0458	5.40445	8.0458	21.7023	0.00517256	0.00836623	8.0458	3.00824	TRUE	Up
Q9P016	THYN1	29087	Thymocyte nuclear protein 1 OS=Homo sapiens OX=9606 GN=THYN1 PE=1 SV=1	40	11	45	11	225	25.7	9.25	WT vs mut	8.0275	4.94797	8.0275	13.8421	0.000763363	0.00194718	8.0275	3.00495	TRUE	Up
O43148	RNMT	8731	mRNA cap guanine-N7 methyltransferase OS=Homo sapiens OX=9606 GN=RNMT PE=1 SV=1	27	10	42	10	476	54.8	6.61	WT vs mut	8.02393	3.96906	8.02393	9.52392	0.000649028	0.0017568	8.02393	3.00431	TRUE	Up
Q96KA5	CLPTM1L	81037	Lipid scramblase CLPTM1L OS=Homo sapiens OX=9606 GN=CLPTM1L PE=1 SV=1	11	3	8	3	538	62.2	8.56	WT vs mut	8.0165	11.5175	8.0165	5.41549	0.00332797	0.00590869	8.0165	3.00297	TRUE	Up
M0R026	ILVBL	10994	2-hydroxyacyl-CoA lyase 2 OS=Homo sapiens OX=9606 GN=ILVBL PE=1 SV=1	10	3	5	3	525	56.7	7.88	WT vs mut	7.96365	7.96365	5.40829	17.8612	0.00128307	0.00282377	7.96365	2.99343	TRUE	Up
O75340	PDCD6	10016	Programmed cell death protein 6 OS=Homo sapiens OX=9606 GN=PDCD6 PE=1 SV=1	17	3	9	3	191	21.9	5.4	WT vs mut	7.95861	13.089	7.95861	4.28904	0.00151264	0.00314688	7.95861	2.99252	TRUE	Up
P62249	RPS16	6217	Small ribosomal subunit protein uS9 OS=Homo sapiens OX=9606 GN=RPS16 PE=1 SV=2	64	10	76	10	146	16.4	10.21	WT vs mut	7.95773	7.55072	7.95773	13.7753	0.000181353	0.000757339	7.95773	2.99236	TRUE	Up
P62081	RPS7	6201	Small ribosomal subunit protein eS7 OS=Homo sapiens OX=9606 GN=RPS7 PE=1 SV=1	50	7	47	7	194	22.1	10.1	WT vs mut	7.95186	6.15516	7.95186	12.8376	0.000254375	0.000974155	7.95186	2.99129	TRUE	Up
P45954	ACADSB	36	Short/branched chain specific acyl-CoA dehydrogenase, mitochondrial OS=Homo sapiens OX=9606 GN=ACADSB PE=1 SV=1	9	3	8	3	432	47.5	6.99	WT vs mut	7.95052	10.9762	7.95052	2.84959	0.0238216	0.0311542	7.95052	2.99105	TRUE	Up
P22102	GART	2618	Trifunctional purine biosynthetic protein adenosine-3 OS=Homo sapiens OX=9606 GN=GART PE=1 SV=1	23	18	53	18	1010	107.7	6.7	WT vs mut	7.94353	9.4453	6.63439	7.94353	2.54181e-05	0.000339173	7.94353	2.98978	TRUE	Up
P36542	ATP5F1C	509	ATP synthase subunit gamma, mitochondrial OS=Homo sapiens OX=9606 GN=ATP5F1C PE=1 SV=1	21	6	31	6	298	33	9.22	WT vs mut	7.92674	6.37165	9.81043	7.92674	0.000278818	0.00102634	7.92674	2.98673	TRUE	Up
P39748	FEN1	2237	Flap endonuclease 1 OS=Homo sapiens OX=9606 GN=FEN1 PE=1 SV=1	27	9	42	9	380	42.6	8.62	WT vs mut	7.92293	6.99019	7.92293	11.2497	6.89177e-05	0.000481001	7.92293	2.98603	TRUE	Up
A0A3B3ITT5	RPL29	6159	60S ribosomal protein L29 OS=Homo sapiens OX=9606 GN=RPL29 PE=1 SV=1	19	4	12	4	167	18.5	11.55	WT vs mut	7.88184	2.96179	8.65235	7.88184	0.00193647	0.00385489	7.88184	2.97853	TRUE	Up
Q9BTA9	WAC	51322	WW domain-containing adapter protein with coiled-coil OS=Homo sapiens OX=9606 GN=WAC PE=1 SV=3	8	3	4	3	647	70.7	9.45	WT vs mut	7.87923	11.1724	7.87923	3.36381	0.0156694	0.0215313	7.87923	2.97805	TRUE	Up
A0A5H1ZRP4	NELFB	25920	Negative elongation factor B OS=Homo sapiens OX=9606 GN=NELFB PE=1 SV=1	5	4	7	4	628	70	6.04	WT vs mut	7.87634	7.36108	10.2689	7.87634	0.000476625	0.0014457	7.87634	2.97753	TRUE	Up
Q96DI7	SNRNP40	9410	U5 small nuclear ribonucleoprotein 40 kDa protein OS=Homo sapiens OX=9606 GN=SNRNP40 PE=1 SV=1	36	8	48	8	357	39.3	8.1	WT vs mut	7.87498	4.4528	12.8849	7.87498	0.00179104	0.00359894	7.87498	2.97728	TRUE	Up
P60842	EIF4A1	1973	Eukaryotic initiation factor 4A-I OS=Homo sapiens OX=9606 GN=EIF4A1 PE=1 SV=1	45	18	135	16	406	46.1	5.48	WT vs mut	7.86195	5.66217	8.21307	7.86195	5.58257e-05	0.000434412	7.86195	2.97489	TRUE	Up
Q13547	HDAC1	3065	Histone deacetylase 1 OS=Homo sapiens OX=9606 GN=HDAC1 PE=1 SV=1	35	15	93	10	482	55.1	5.48	WT vs mut	7.85912	6.41781	7.85912	8.54151	5.51172e-05	0.000433826	7.85912	2.97437	TRUE	Up
P46977	STT3A	3703	Dolichyl-diphosphooligosaccharide--protein glycosyltransferase subunit STT3A OS=Homo sapiens OX=9606 GN=STT3A PE=1 SV=2	13	11	60	9	705	80.5	8.07	WT vs mut	7.83911	5.51928	7.83911	8.29604	0.000638598	0.00173976	7.83911	2.97069	TRUE	Up
P52298	NCBP2	22916	Nuclear cap-binding protein subunit 2 OS=Homo sapiens OX=9606 GN=NCBP2 PE=1 SV=1	24	4	9	4	156	18	8.21	WT vs mut	7.82143	7.82143	6.64375	8.19019	0.00141556	0.00299978	7.82143	2.96743	TRUE	Up
P62273	RPS29	6235	Small ribosomal subunit protein uS14 OS=Homo sapiens OX=9606 GN=RPS29 PE=1 SV=2	48	3	18	3	56	6.7	10.13	WT vs mut	7.80791	7.30858	13.181	7.80791	0.000248747	0.000961222	7.80791	2.96494	TRUE	Up
O15438	ABCC3	8714	ATP-binding cassette sub-family C member 3 OS=Homo sapiens OX=9606 GN=ABCC3 PE=1 SV=3	4	5	5	4	1527	169.2	7.2	WT vs mut	7.77572	6.22516	30.151	7.77572	0.00255395	0.00474092	7.77572	2.95898	TRUE	Up
P19224	UGT1A6	54578	UDP-glucuronosyltransferase 1-6 OS=Homo sapiens OX=9606 GN=UGT1A6 PE=1 SV=2	14	7	38	4	532	60.7	8.41	WT vs mut	7.7637	6.85753	7.7637	10.0586	0.000657325	0.00177364	7.7637	2.95674	TRUE	Up
Q969S3	ZNF622	90441	Cytoplasmic 60S subunit biogenesis factor ZNF622 OS=Homo sapiens OX=9606 GN=ZNF622 PE=1 SV=1	16	7	29	7	477	54.2	6.15	WT vs mut	7.72534	8.69445	2.78649	7.72534	0.00912958	0.0133963	7.72534	2.9496	TRUE	Up
Q9Y6M1	IGF2BP2	10644	Insulin-like growth factor 2 mRNA-binding protein 2 OS=Homo sapiens OX=9606 GN=IGF2BP2 PE=1 SV=2	12	6	14	4	599	66.1	8.46	WT vs mut	7.72403	7.25799	11.6948	7.72403	0.000969378	0.00229549	7.72403	2.94935	TRUE	Up
A0A994J7M9	PIGS	94005	Phosphatidylinositol glycan anchor biosynthesis class S OS=Homo sapiens OX=9606 GN=PIGS PE=1 SV=1	8	3	4	3	394	44	6.76	WT vs mut	7.72228	9.23444	5.13829	7.72228	0.000645661	0.00175603	7.72228	2.94903	TRUE	Up
Q9C0J8	WDR33	55339	pre-mRNA 3' end processing protein WDR33 OS=Homo sapiens OX=9606 GN=WDR33 PE=1 SV=2	11	12	62	12	1336	145.8	9.17	WT vs mut	7.70931	7.70931	6.16182	11.8801	0.000119428	0.000594703	7.70931	2.9466	TRUE	Up
H0Y7L6	SP3	6670	Sp3 transcription factor (Fragment) OS=Homo sapiens OX=9606 GN=SP3 PE=1 SV=1	6	3	6	3	738	77.9	5.55	WT vs mut	7.70446	7.70446	13.2121	6.93246	0.00048519	0.00145899	7.70446	2.94569	TRUE	Up
Q5VWU8	PARD3	56288	Par-3 family cell polarity regulator OS=Homo sapiens OX=9606 GN=PARD3 PE=1 SV=1	3	3	4	3	1001	109.9	6.6	WT vs mut	7.69565	5.28039	10.9792	7.69565	0.00126855	0.00280295	7.69565	2.94404	TRUE	Up
P49368	CCT3	7203	T-complex protein 1 subunit gamma OS=Homo sapiens OX=9606 GN=CCT3 PE=1 SV=4	47	22	92	22	545	60.5	6.49	WT vs mut	7.69439	8.82038	1.88139	7.69439	0.023108	0.0303838	7.69439	2.94381	TRUE	Up
Q5T8P6	RBM26	64062	RNA-binding protein 26 OS=Homo sapiens OX=9606 GN=RBM26 PE=1 SV=3	13	16	57	16	1007	113.5	9.16	WT vs mut	7.69017	6.00353	7.69017	10.265	0.000103975	0.000551521	7.69017	2.94302	TRUE	Up
P55884	EIF3B	8662	Eukaryotic translation initiation factor 3 subunit B OS=Homo sapiens OX=9606 GN=EIF3B PE=1 SV=3	39	29	176	29	814	92.4	5	WT vs mut	7.68113	7.01799	8.39951	7.68113	8.86629e-05	0.000517947	7.68113	2.94132	TRUE	Up
A0A0D9SF58	CHTF18	63922	Chromosome transmission fidelity factor 18 OS=Homo sapiens OX=9606 GN=CHTF18 PE=1 SV=1	5	4	6	4	1184	129.3	9.41	WT vs mut	7.67588	7.67588	12.4456	2.95606	0.0165318	0.022571	7.67588	2.94033	TRUE	Up
Q9HAW8	UGT1A10	54575	UDP-glucuronosyltransferase 1A10 OS=Homo sapiens OX=9606 GN=UGT1A10 PE=1 SV=1	16	7	37	4	530	59.8	7.3	WT vs mut	7.65759	6.14361	7.65759	7.85296	0.00254928	0.00474092	7.65759	2.93689	TRUE	Up
Q8WXI9	GATAD2B	57459	Transcriptional repressor p66-beta OS=Homo sapiens OX=9606 GN=GATAD2B PE=1 SV=1	12	5	19	5	593	65.2	9.7	WT vs mut	7.64783	4.53863	27.0815	7.64783	0.0180173	0.0243847	7.64783	2.93505	TRUE	Up
Q14739	LBR	3930	Delta(14)-sterol reductase LBR OS=Homo sapiens OX=9606 GN=LBR PE=1 SV=2	17	12	30	12	615	70.7	9.36	WT vs mut	7.64647	6.2504	7.64647	19.1065	0.00164786	0.00335864	7.64647	2.93479	TRUE	Up
A0AAQ5BHS6	-	-	Endoplasmic reticulum aminopeptidase 2 OS=Homo sapiens OX=9606 GN=ERAP2 PE=4 SV=1	8	7	9	7	937	108	6.8	WT vs mut	7.63053	8.74089	7.63053	3.66511	0.00922525	0.0135019	7.63053	2.93178	TRUE	Up
Q9HCG8	CWC22	57703	Pre-mRNA-splicing factor CWC22 homolog OS=Homo sapiens OX=9606 GN=CWC22 PE=1 SV=3	6	7	27	7	908	105.4	7.03	WT vs mut	7.62385	9.26687	7.62385	3.85671	0.00563374	0.00891792	7.62385	2.93052	TRUE	Up
Q13724	MOGS	7841	Mannosyl-oligosaccharide glucosidase OS=Homo sapiens OX=9606 GN=MOGS PE=1 SV=5	5	4	9	4	837	91.9	8.9	WT vs mut	7.62031	6.94075	7.62031	10.7556	0.00245273	0.00461373	7.62031	2.92985	TRUE	Up
Q8NC51	SERBP1	26135	SERPINE1 mRNA-binding protein 1 OS=Homo sapiens OX=9606 GN=SERBP1 PE=1 SV=2	58	23	232	23	408	44.9	8.65	WT vs mut	7.60823	5.61171	7.60823	15.8641	0.000718712	0.00188855	7.60823	2.92756	TRUE	Up
Q13263	TRIM28	10155	Transcription intermediary factor 1-beta OS=Homo sapiens OX=9606 GN=TRIM28 PE=1 SV=5	5	5	19	5	835	88.5	5.77	WT vs mut	7.58414	2.09892	10.3806	7.58414	0.0455623	0.0560262	7.58414	2.92299	TRUE	Up
Q01082	SPTBN1	6711	Spectrin beta chain, non-erythrocytic 1 OS=Homo sapiens OX=9606 GN=SPTBN1 PE=1 SV=2	40	76	217	70	2364	274.4	5.57	WT vs mut	7.57643	3.91544	7.57643	11.1081	0.0015871	0.00325813	7.57643	2.92152	TRUE	Up
P62750	RPL23A	6147	Large ribosomal subunit protein uL23 OS=Homo sapiens OX=9606 GN=RPL23A PE=1 SV=1	49	10	80	10	156	17.7	10.45	WT vs mut	7.56168	4.96736	7.56168	11.9037	0.00163706	0.00334063	7.56168	2.91871	TRUE	Up
Q13619	CUL4A	8451	Cullin-4A OS=Homo sapiens OX=9606 GN=CUL4A PE=1 SV=3	14	11	28	8	759	87.6	8.13	WT vs mut	7.5337	10.721	5.37029	7.5337	0.000913707	0.00219837	7.5337	2.91336	TRUE	Up
Q9BRX2	PELO	53918	Protein pelota homolog OS=Homo sapiens OX=9606 GN=PELO PE=1 SV=2	7	3	6	3	385	43.3	6.34	WT vs mut	7.5138	7.66684	7.5138	7.31702	0.000519909	0.00150716	7.5138	2.90954	TRUE	Up
P51571	SSR4	6748	Translocon-associated protein subunit delta OS=Homo sapiens OX=9606 GN=SSR4 PE=1 SV=1	29	4	22	4	173	19	6.15	WT vs mut	7.51245	9.07236	7.51245	6.78109	0.000464391	0.00141639	7.51245	2.90928	TRUE	Up
P17812	CTPS1	1503	CTP synthase 1 OS=Homo sapiens OX=9606 GN=CTPS1 PE=1 SV=2	29	13	51	13	591	66.6	6.46	WT vs mut	7.50455	7.50455	5.75686	12.4962	0.000266372	0.00100212	7.50455	2.90777	TRUE	Up
E7ESC6	XPO7	23039	Exportin 7 OS=Homo sapiens OX=9606 GN=XPO7 PE=1 SV=1	5	4	7	4	1088	124	6.48	WT vs mut	7.50343	12.1625	7.50343	1.26796	0.103115	0.120218	7.50343	2.90755	FALSE	Not
P31153	MAT2A	4144	S-adenosylmethionine synthase isoform type-2 OS=Homo sapiens OX=9606 GN=MAT2A PE=1 SV=1	32	10	41	10	395	43.6	6.48	WT vs mut	7.49095	7.49095	6.82597	15.7552	0.0010822	0.00248095	7.49095	2.90515	TRUE	Up
A0A7P0T9I9	NAMPT	10135	Nicotinamide phosphoribosyltransferase OS=Homo sapiens OX=9606 GN=NAMPT PE=1 SV=1	58	24	83	24	488	55.2	6.99	WT vs mut	7.46496	6.70542	7.46496	11.0114	0.000179692	0.000754089	7.46496	2.90013	TRUE	Up
A0A2Y9D025	NDUFA6	4700	NADH dehydrogenase [ubiquinone] 1 alpha subcomplex subunit 6 OS=Homo sapiens OX=9606 GN=NDUFA6 PE=1 SV=1	17	3	7	3	154	17.9	10.14	WT vs mut	7.4528	7.4528	8.54521	4.60494	0.00602901	0.00943864	7.4528	2.89778	TRUE	Up
A0A8V8TN04	SKIC2	6499	SKI2 subunit of superkiller complex OS=Homo sapiens OX=9606 GN=SKIC2 PE=1 SV=1	7	5	10	5	1201	133	6.18	WT vs mut	7.44534	8.15116	5.41042	7.44534	0.00038033	0.00125649	7.44534	2.89634	TRUE	Up
P62424	RPL7A	6130	Large ribosomal subunit protein eL8 OS=Homo sapiens OX=9606 GN=RPL7A PE=1 SV=2	38	13	55	13	266	30	10.61	WT vs mut	7.44147	4.92216	11.0939	7.44147	0.00243997	0.00459986	7.44147	2.89559	TRUE	Up
Q14019	COTL1	23406	Coactosin-like protein OS=Homo sapiens OX=9606 GN=COTL1 PE=1 SV=3	29	3	5	3	142	15.9	5.67	WT vs mut	7.38305	7.03087	7.38305	16.2678	0.000654958	0.00177004	7.38305	2.88422	TRUE	Up
A0A7P0T8N8	TCERG1	10915	Transcription elongation regulator 1 OS=Homo sapiens OX=9606 GN=TCERG1 PE=1 SV=1	7	7	10	7	1115	125.9	8.92	WT vs mut	7.36885	5.56928	7.36885	12.4976	0.00029265	0.001059	7.36885	2.88144	TRUE	Up
P29692	EEF1D	1936	Elongation factor 1-delta OS=Homo sapiens OX=9606 GN=EEF1D PE=1 SV=5	22	6	16	5	281	31.1	5.01	WT vs mut	7.35416	16.5386	7.35416	6.81751	0.00362891	0.00633113	7.35416	2.87856	TRUE	Up
P62979	RPS27A	6233	Ubiquitin-ribosomal protein eS31 fusion protein OS=Homo sapiens OX=9606 GN=RPS27A PE=1 SV=2	35	5	27	5	156	18	9.64	WT vs mut	7.3525	3.3739	7.3525	8.619	0.00392555	0.00675891	7.3525	2.87824	TRUE	Up
P46013	MKI67	4288	Proliferation marker protein Ki-67 OS=Homo sapiens OX=9606 GN=MKI67 PE=1 SV=2	27	64	201	64	3256	358.5	9.45	WT vs mut	7.32673	6.39854	7.32673	33.6844	0.00430652	0.00726114	7.32673	2.87317	TRUE	Up
P61106	RAB14	51552	Ras-related protein Rab-14 OS=Homo sapiens OX=9606 GN=RAB14 PE=1 SV=4	51	7	27	6	215	23.9	6.21	WT vs mut	7.3245	6.07868	7.3245	8.01617	0.000142567	0.000655831	7.3245	2.87273	TRUE	Up
P04843	RPN1	6184	Dolichyl-diphosphooligosaccharide--protein glycosyltransferase subunit 1 OS=Homo sapiens OX=9606 GN=RPN1 PE=1 SV=1	43	22	76	22	607	68.5	6.38	WT vs mut	7.31557	5.01774	7.31557	9.36956	0.000416295	0.00131672	7.31557	2.87097	TRUE	Up
P62753	RPS6	6194	Small ribosomal subunit protein eS6 OS=Homo sapiens OX=9606 GN=RPS6 PE=1 SV=1	34	11	90	11	249	28.7	10.84	WT vs mut	7.30906	6.84268	7.30906	22.7995	0.00138905	0.00296926	7.30906	2.86969	TRUE	Up
O75533	SF3B1	23451	Splicing factor 3B subunit 1 OS=Homo sapiens OX=9606 GN=SF3B1 PE=1 SV=3	34	31	125	31	1304	145.7	7.09	WT vs mut	7.30331	8.06871	7.04067	7.30331	1.15447e-05	0.000260491	7.30331	2.86855	TRUE	Up
P50570	DNM2	1785	Dynamin-2 OS=Homo sapiens OX=9606 GN=DNM2 PE=1 SV=2	21	17	50	13	870	98	7.44	WT vs mut	7.29675	7.29675	7.10548	11.3341	0.000158206	0.000700039	7.29675	2.86725	TRUE	Up
P50213	IDH3A	3419	Isocitrate dehydrogenase [NAD] subunit alpha, mitochondrial OS=Homo sapiens OX=9606 GN=IDH3A PE=1 SV=1	15	5	11	5	366	39.6	6.92	WT vs mut	7.28821	3.21567	10.7571	7.28821	0.004816	0.00794756	7.28821	2.86556	TRUE	Up
P62829	RPL23	9349	Large ribosomal subunit protein uL14 OS=Homo sapiens OX=9606 GN=RPL23 PE=1 SV=1	24	4	42	4	140	14.9	10.51	WT vs mut	7.26264	5.62568	7.26264	9.23429	0.000144838	0.000663225	7.26264	2.86049	TRUE	Up
Q5QJE6	DNTTIP2	30836	Deoxynucleotidyltransferase terminal-interacting protein 2 OS=Homo sapiens OX=9606 GN=DNTTIP2 PE=1 SV=2	15	8	25	8	756	84.4	6.16	WT vs mut	7.23871	7.23871	6.66486	9.846	0.000620261	0.00171601	7.23871	2.85573	TRUE	Up
Q15369	ELOC	6921	Elongin-C OS=Homo sapiens OX=9606 GN=ELOC PE=1 SV=1	36	5	8	5	112	12.5	4.78	WT vs mut	7.23606	35.5742	7.23606	5.88025	0.0064086	0.00992374	7.23606	2.85521	TRUE	Up
A0A2R8Y6Y7	SUCLA2	8803	Succinate--CoA ligase [ADP-forming] subunit beta, mitochondrial OS=Homo sapiens OX=9606 GN=SUCLA2 PE=1 SV=1	11	3	9	3	484	52.6	7.49	WT vs mut	7.2263	5.0476	15.2867	7.2263	0.00518678	0.00837353	7.2263	2.85326	TRUE	Up
Q8NCA5	FAM98A	25940	Protein FAM98A OS=Homo sapiens OX=9606 GN=FAM98A PE=1 SV=2	24	6	29	5	518	55.2	8.95	WT vs mut	7.20704	6.33563	9.82206	7.20704	0.000288988	0.00105386	7.20704	2.84941	TRUE	Up
F5H2F4	MTHFD1	4522	C-1-tetrahydrofolate synthase, cytoplasmic OS=Homo sapiens OX=9606 GN=MTHFD1 PE=1 SV=2	20	14	48	14	964	104.6	7.59	WT vs mut	7.20503	5.60234	9.82872	7.20503	0.0010836	0.00248095	7.20503	2.84901	TRUE	Up
Q15758	SLC1A5	6510	Neutral amino acid transporter B(0) OS=Homo sapiens OX=9606 GN=SLC1A5 PE=1 SV=2	6	3	11	3	541	56.6	5.48	WT vs mut	7.15954	7.86527	7.15954	5.31479	0.000210423	0.000855721	7.15954	2.83987	TRUE	Up
Q9UL40	ZNF346	23567	Zinc finger protein 346 OS=Homo sapiens OX=9606 GN=ZNF346 PE=1 SV=1	13	4	5	4	294	32.9	9.09	WT vs mut	7.15073	6.07211	7.15073	7.69636	0.000917162	0.00220016	7.15073	2.83809	TRUE	Up
P25098	GRK2	156	Beta-adrenergic receptor kinase 1 OS=Homo sapiens OX=9606 GN=GRK2 PE=1 SV=2	4	3	4	3	689	79.5	7.28	WT vs mut	7.14868	7.14868	5.29043	9.23252	0.000145577	0.000664826	7.14868	2.83768	TRUE	Up
P61204	ARF3	377	ADP-ribosylation factor 3 OS=Homo sapiens OX=9606 GN=ARF3 PE=1 SV=2	56	9	57	5	181	20.6	7.43	WT vs mut	7.14745	4.96083	7.14745	7.51273	0.000220116	0.000883799	7.14745	2.83743	TRUE	Up
P35900	KRT20	54474	Keratin, type I cytoskeletal 20 OS=Homo sapiens OX=9606 GN=KRT20 PE=1 SV=1	17	8	28	6	424	48.5	5.69	WT vs mut	7.13814	7.13814	5.5546	9.87754	0.000397706	0.00128896	7.13814	2.83555	TRUE	Up
Q96FX7	TRMT61A	115708	tRNA (adenine(58)-N(1))-methyltransferase catalytic subunit TRMT61A OS=Homo sapiens OX=9606 GN=TRMT61A PE=1 SV=1	39	9	40	9	289	31.4	7.36	WT vs mut	7.13164	3.27594	11.6484	7.13164	0.003104	0.00556893	7.13164	2.83423	TRUE	Up
P61313	RPL15	6138	Large ribosomal subunit protein eL15 OS=Homo sapiens OX=9606 GN=RPL15 PE=1 SV=2	48	10	51	10	204	24.1	11.62	WT vs mut	7.12032	6.59189	7.26692	7.12032	2.00988e-07	0.000231072	7.12032	2.83194	TRUE	Up
P07355	ANXA2	302	Annexin A2 OS=Homo sapiens OX=9606 GN=ANXA2 PE=1 SV=2	48	16	74	16	339	38.6	7.75	WT vs mut	7.11364	4.73091	7.11364	11.062	0.00376795	0.00653367	7.11364	2.83059	TRUE	Up
P84101	SERF2	10169	Small EDRK-rich factor 2 OS=Homo sapiens OX=9606 GN=SERF2 PE=1 SV=1	34	3	9	3	59	6.9	10.45	WT vs mut	7.10907	4.58346	8.1878	7.10907	0.00017236	0.000734144	7.10907	2.82966	TRUE	Up
Q5T0F9	CC2D1B	200014	Coiled-coil and C2 domain-containing protein 1B OS=Homo sapiens OX=9606 GN=CC2D1B PE=1 SV=1	7	5	10	5	858	94.2	5.26	WT vs mut	7.10523	7.10523	1.57755	10.371	0.0185801	0.0250671	7.10523	2.82888	TRUE	Up
P21333	FLNA	2316	Filamin-A OS=Homo sapiens OX=9606 GN=FLNA PE=1 SV=4	23	45	170	39	2647	280.6	6.06	WT vs mut	7.10466	7.88765	5.34832	7.10466	0.0025368	0.00472504	7.10466	2.82876	TRUE	Up
Q15437	SEC23B	10483	Protein transport protein Sec23B OS=Homo sapiens OX=9606 GN=SEC23B PE=1 SV=2	9	6	20	5	767	86.4	6.89	WT vs mut	7.10282	7.21609	7.10282	4.06871	0.000741284	0.00191545	7.10282	2.82839	TRUE	Up
P04818	TYMS	7298	Thymidylate synthase OS=Homo sapiens OX=9606 GN=TYMS PE=1 SV=3	16	4	4	4	313	35.7	7.01	WT vs mut	7.10065	7.10065	4.3425	12.1472	0.00096263	0.00228675	7.10065	2.82795	TRUE	Up
O00487	PSMD14	10213	26S proteasome non-ATPase regulatory subunit 14 OS=Homo sapiens OX=9606 GN=PSMD14 PE=1 SV=1	9	3	5	3	310	34.6	6.52	WT vs mut	7.09877	7.09877	3.96214	18.2468	0.00879213	0.0129905	7.09877	2.82757	TRUE	Up
O00443	PIK3C2A	5286	Phosphatidylinositol 4-phosphate 3-kinase C2 domain-containing subunit alpha OS=Homo sapiens OX=9606 GN=PIK3C2A PE=1 SV=2	3	4	6	4	1686	190.6	8.02	WT vs mut	7.09154	7.09154	7.47024	1.32975	0.107618	0.125042	7.09154	2.8261	FALSE	Not
A0A3B3IUB5	HM13	81502	Histocompatibility minor 13 OS=Homo sapiens OX=9606 GN=HM13 PE=1 SV=1	8	3	13	3	420	46.3	8.03	WT vs mut	7.07334	5.08349	7.07334	11.6611	0.000579845	0.00163159	7.07334	2.82239	TRUE	Up
P11216	PYGB	5834	Glycogen phosphorylase, brain form OS=Homo sapiens OX=9606 GN=PYGB PE=1 SV=5	47	36	233	28	843	96.6	6.86	WT vs mut	7.03739	5.51788	7.03739	8.81454	0.000107785	0.000557293	7.03739	2.81504	TRUE	Up
Q96FV9	THOC1	9984	THO complex subunit 1 OS=Homo sapiens OX=9606 GN=THOC1 PE=1 SV=1	5	3	4	3	657	75.6	4.98	WT vs mut	7.03533	7.03533	7.73167	5.7595	0.000898322	0.0021702	7.03533	2.81462	TRUE	Up
P68371	TUBB4B	10383	Tubulin beta-4B chain OS=Homo sapiens OX=9606 GN=TUBB4B PE=1 SV=1	63	23	226	4	445	49.8	4.89	WT vs mut	7.02747	5.79508	7.02747	7.4265	0.000386842	0.00126968	7.02747	2.81301	TRUE	Up
P46783	RPS10	6204	Small ribosomal subunit protein eS10 OS=Homo sapiens OX=9606 GN=RPS10 PE=1 SV=1	30	5	29	5	165	18.9	10.15	WT vs mut	7.0223	7.0223	4.66502	10.6822	0.000520622	0.00150716	7.0223	2.81194	TRUE	Up
Q13085	ACACA	31	Acetyl-CoA carboxylase 1 OS=Homo sapiens OX=9606 GN=ACACA PE=1 SV=2	28	52	183	52	2346	265.4	6.37	WT vs mut	7.00474	7.00474	7.8643	6.54983	0.000340993	0.00118137	7.00474	2.80833	TRUE	Up
A0A8I5KRH8	RAB3GAP1	22930	Rab3 GTPase-activating protein catalytic subunit OS=Homo sapiens OX=9606 GN=RAB3GAP1 PE=1 SV=1	4	3	5	3	789	88.7	5.15	WT vs mut	6.99326	6.99326	6.6788	10.7781	5.49359e-05	0.000433826	6.99326	2.80597	TRUE	Up
B5MCF9	PES1	23481	Pescadillo homolog OS=Homo sapiens OX=9606 GN=PES1 PE=1 SV=1	24	13	34	13	571	66	7.5	WT vs mut	6.97135	10.9772	6.97135	6.64342	0.00587031	0.00924953	6.97135	2.80144	TRUE	Up
Q9P2E9	RRBP1	6238	Ribosome-binding protein 1 OS=Homo sapiens OX=9606 GN=RRBP1 PE=1 SV=5	16	18	47	18	1410	152.4	8.6	WT vs mut	6.96939	3.71233	6.96939	21.7376	0.00597943	0.00938683	6.96939	2.80103	TRUE	Up
O75817	POP7	10248	Ribonuclease P protein subunit p20 OS=Homo sapiens OX=9606 GN=POP7 PE=1 SV=2	24	3	7	3	140	15.6	8.94	WT vs mut	6.96095	3.73026	7.69214	6.96095	0.000411923	0.00131262	6.96095	2.79928	TRUE	Up
Q8IX12	CCAR1	55749	Cell division cycle and apoptosis regulator protein 1 OS=Homo sapiens OX=9606 GN=CCAR1 PE=1 SV=2	19	20	86	20	1150	132.7	5.76	WT vs mut	6.93174	4.83321	6.93174	12.2428	0.000797998	0.00201624	6.93174	2.79322	TRUE	Up
P06576	ATP5F1B	506	ATP synthase subunit beta, mitochondrial OS=Homo sapiens OX=9606 GN=ATP5F1B PE=1 SV=3	43	14	85	14	529	56.5	5.4	WT vs mut	6.92046	3.92527	6.92046	9.31206	0.00724897	0.0111043	6.92046	2.79087	TRUE	Up
Q9UBW7	ZMYM2	7750	Zinc finger MYM-type protein 2 OS=Homo sapiens OX=9606 GN=ZMYM2 PE=1 SV=1	2	3	5	3	1377	154.8	6.34	WT vs mut	6.91889	5.08738	11.4786	6.91889	0.000898141	0.0021702	6.91889	2.79054	TRUE	Up
A0A2R8Y811	RPS14	6208	Small ribosomal subunit protein uS11 (Fragment) OS=Homo sapiens OX=9606 GN=RPS14 PE=1 SV=1	39	5	34	5	150	16.1	10.05	WT vs mut	6.90833	6.90833	10.8294	6.67793	0.000103431	0.000551521	6.90833	2.78834	TRUE	Up
Q14008	CKAP5	9793	Cytoskeleton-associated protein 5 OS=Homo sapiens OX=9606 GN=CKAP5 PE=1 SV=3	2	4	5	4	2032	225.4	7.8	WT vs mut	6.90168	6.90168	4.39789	14.5548	0.00166396	0.00338741	6.90168	2.78695	TRUE	Up
P16401	H1-5	3009	Histone H1.5 OS=Homo sapiens OX=9606 GN=H1-5 PE=1 SV=3	30	9	75	7	226	22.6	10.92	WT vs mut	6.8681	2.05136	6.8681	34.544	0.0581221	0.0702068	6.8681	2.77991	FALSE	Not
P13639	EEF2	1938	Elongation factor 2 OS=Homo sapiens OX=9606 GN=EEF2 PE=1 SV=4	35	24	115	24	858	95.3	6.83	WT vs mut	6.86343	4.33659	6.86343	7.56845	0.000316863	0.0011205	6.86343	2.77893	TRUE	Up
P61513	RPL37A	6168	Large ribosomal subunit protein eL43 OS=Homo sapiens OX=9606 GN=RPL37A PE=1 SV=2	59	6	44	6	92	10.3	10.43	WT vs mut	6.86324	8.70523	6.86324	5.13097	0.000208335	0.000849253	6.86324	2.77889	TRUE	Up
Q15149	PLEC	5339	Plectin OS=Homo sapiens OX=9606 GN=PLEC PE=1 SV=3	26	102	293	97	4684	531.5	5.96	WT vs mut	6.86284	5.43743	6.86284	9.04222	5.33877e-05	0.000432156	6.86284	2.77881	TRUE	Up
P29401	TKT	7086	Transketolase OS=Homo sapiens OX=9606 GN=TKT PE=1 SV=3	27	15	56	15	623	67.8	7.66	WT vs mut	6.85541	6.50095	6.85541	7.30074	0.0239773	0.0313174	6.85541	2.77724	TRUE	Up
Q92979	EMG1	10436	Ribosomal RNA small subunit methyltransferase NEP1 OS=Homo sapiens OX=9606 GN=EMG1 PE=1 SV=4	45	8	23	8	244	26.7	9.17	WT vs mut	6.84009	2.32814	6.84009	16.9418	0.0161991	0.0221877	6.84009	2.77401	TRUE	Up
P17980	PSMC3	5702	26S proteasome regulatory subunit 6A OS=Homo sapiens OX=9606 GN=PSMC3 PE=1 SV=3	18	5	7	5	439	49.2	5.24	WT vs mut	6.82933	6.82933	3.94752	7.56901	0.000624297	0.00172262	6.82933	2.77174	TRUE	Up
Q9Y4K1	CRYBG1	202	Beta/gamma crystallin domain-containing protein 1 OS=Homo sapiens OX=9606 GN=CRYBG1 PE=1 SV=4	10	18	38	18	2131	231.6	5.81	WT vs mut	6.79555	3.16732	28.0119	6.79555	0.0511406	0.0624361	6.79555	2.76459	FALSE	Not
K7EKE6	LONP1	9361	Lon protease homolog, mitochondrial OS=Homo sapiens OX=9606 GN=LONP1 PE=1 SV=1	9	5	8	5	845	95.1	6.27	WT vs mut	6.78232	19.7563	6.78232	6.68188	0.00467882	0.00775866	6.78232	2.76178	TRUE	Up
Q15393	SF3B3	23450	Splicing factor 3B subunit 3 OS=Homo sapiens OX=9606 GN=SF3B3 PE=1 SV=4	25	28	100	28	1217	135.5	5.26	WT vs mut	6.77204	2.70666	6.77204	8.92661	0.00515018	0.00834484	6.77204	2.75959	TRUE	Up
P78371	CCT2	10576	T-complex protein 1 subunit beta OS=Homo sapiens OX=9606 GN=CCT2 PE=1 SV=4	45	16	51	16	535	57.5	6.46	WT vs mut	6.7707	5.76725	6.7707	10.6081	0.000691233	0.00184185	6.7707	2.7593	TRUE	Up
P46060	RANGAP1	5905	Ran GTPase-activating protein 1 OS=Homo sapiens OX=9606 GN=RANGAP1 PE=1 SV=1	8	5	12	5	587	63.5	4.68	WT vs mut	6.76476	6.76476	5.20075	25.1877	0.00668145	0.0102903	6.76476	2.75804	TRUE	Up
P12004	PCNA	5111	Proliferating cell nuclear antigen OS=Homo sapiens OX=9606 GN=PCNA PE=1 SV=1	25	7	27	7	261	28.8	4.69	WT vs mut	6.75833	4.69491	6.75833	7.92102	0.000142839	0.000655831	6.75833	2.75667	TRUE	Up
Q7Z6Z7	HUWE1	10075	E3 ubiquitin-protein ligase HUWE1 OS=Homo sapiens OX=9606 GN=HUWE1 PE=1 SV=3	8	29	64	29	4374	481.6	5.22	WT vs mut	6.7535	6.7535	8.53141	6.30271	4.0127e-05	0.00038393	6.7535	2.75563	TRUE	Up
Q96T76	MMS19	64210	MMS19 nucleotide excision repair protein homolog OS=Homo sapiens OX=9606 GN=MMS19 PE=1 SV=2	6	5	8	5	1030	113.2	6.35	WT vs mut	6.74459	6.74459	10.1623	4.77129	0.00407078	0.0069529	6.74459	2.75373	TRUE	Up
O95639	CPSF4	10898	Cleavage and polyadenylation specificity factor subunit 4 OS=Homo sapiens OX=9606 GN=CPSF4 PE=1 SV=1	13	3	14	3	269	30.2	8.31	WT vs mut	6.71524	6.71524	2.87492	50.0286	0.0332044	0.0421032	6.71524	2.74744	TRUE	Up
Q06210	GFPT1	2673	Glutamine--fructose-6-phosphate aminotransferase [isomerizing] 1 OS=Homo sapiens OX=9606 GN=GFPT1 PE=1 SV=3	27	18	74	18	699	78.8	7.11	WT vs mut	6.71047	6.71047	5.75771	13.3343	0.00057306	0.00162051	6.71047	2.74641	TRUE	Up
H3BNC9	-	-	Small ribosomal subunit protein eS17 OS=Homo sapiens OX=9606 PE=3 SV=2	9	5	38	5	584	64.5	8.78	WT vs mut	6.69557	4.96376	6.69557	7.59316	8.80191e-05	0.00051662	6.69557	2.74321	TRUE	Up
Q12797	ASPH	444	Aspartyl/asparaginyl beta-hydroxylase OS=Homo sapiens OX=9606 GN=ASPH PE=1 SV=3	26	19	83	19	758	85.8	5.01	WT vs mut	6.68816	5.06083	6.68816	8.6528	0.000121467	0.000597881	6.68816	2.74161	TRUE	Up
I3L3P7	RPS15A	6210	40S ribosomal protein S15a OS=Homo sapiens OX=9606 GN=RPS15A PE=1 SV=1	67	8	54	3	100	11.5	10.15	WT vs mut	6.68076	4.58825	6.68076	9.3775	0.000310488	0.00110252	6.68076	2.74001	TRUE	Up
Q9BTU6	PI4K2A	55361	Phosphatidylinositol 4-kinase type 2-alpha OS=Homo sapiens OX=9606 GN=PI4K2A PE=1 SV=1	11	3	11	3	479	54	8.29	WT vs mut	6.68011	11.529	2.4281	6.68011	0.0175894	0.0238624	6.68011	2.73987	TRUE	Up
Q9Y230	RUVBL2	10856	RuvB-like 2 OS=Homo sapiens OX=9606 GN=RUVBL2 PE=1 SV=3	29	11	33	11	463	51.1	5.64	WT vs mut	6.67769	4.00785	6.67769	8.23706	0.000829583	0.00207946	6.67769	2.73935	TRUE	Up
Q96N67	DOCK7	85440	Dedicator of cytokinesis protein 7 OS=Homo sapiens OX=9606 GN=DOCK7 PE=1 SV=4	1	3	8	3	2140	242.4	6.8	WT vs mut	6.67045	6.67045	15.5506	3.29712	0.00417362	0.00708602	6.67045	2.73779	TRUE	Up
P39656	DDOST	1650	Dolichyl-diphosphooligosaccharide--protein glycosyltransferase 48 kDa subunit OS=Homo sapiens OX=9606 GN=DDOST PE=1 SV=4	22	8	29	8	456	50.8	6.55	WT vs mut	6.65501	4.95786	6.65501	11.2784	0.0017366	0.00350603	6.65501	2.73444	TRUE	Up
D3DPS3	MAP7D1	55700	Arginine/proline rich coiled-coil 1, isoform CRA_b OS=Homo sapiens OX=9606 GN=MAP7D1 PE=1 SV=1	7	7	16	6	840	92.6	10.11	WT vs mut	6.64949	5.67603	17.5144	6.64949	0.0124522	0.0175772	6.64949	2.73324	TRUE	Up
Q14258	TRIM25	7706	E3 ubiquitin/ISG15 ligase TRIM25 OS=Homo sapiens OX=9606 GN=TRIM25 PE=1 SV=2	15	9	27	9	630	70.9	8.09	WT vs mut	6.60905	5.15713	6.60905	19.0351	0.00752615	0.0114365	6.60905	2.72444	TRUE	Up
P04899	GNAI2	2771	Guanine nucleotide-binding protein G(i) subunit alpha-2 OS=Homo sapiens OX=9606 GN=GNAI2 PE=1 SV=3	25	7	15	6	355	40.4	5.54	WT vs mut	6.60562	6.10131	7.65043	6.60562	0.000149904	0.000675557	6.60562	2.72369	TRUE	Up
A0AV96	RBM47	54502	RNA-binding protein 47 OS=Homo sapiens OX=9606 GN=RBM47 PE=1 SV=2	15	8	22	8	593	64.1	7.68	WT vs mut	6.59449	5.35391	11.5049	6.59449	0.000318966	0.00112561	6.59449	2.72126	TRUE	Up
P58107	EPPK1	83481	Epiplakin OS=Homo sapiens OX=9606 GN=EPPK1 PE=1 SV=3	17	25	57	20	5088	555.3	5.62	WT vs mut	6.59168	6.59168	4.87028	7.31833	0.000767937	0.00195475	6.59168	2.72065	TRUE	Up
Q5VT25	CDC42BPA	8476	Serine/threonine-protein kinase MRCK alpha OS=Homo sapiens OX=9606 GN=CDC42BPA PE=1 SV=1	9	13	30	11	1732	197.2	6.58	WT vs mut	6.5565	6.5565	11.9719	1.69664	0.0223904	0.029554	6.5565	2.71293	TRUE	Up
J3KPG5	BAZ2A	11176	Bromodomain adjacent to zinc finger domain 2A OS=Homo sapiens OX=9606 GN=BAZ2A PE=1 SV=1	5	7	18	7	1875	207.9	6.64	WT vs mut	6.50194	5.14713	26.5983	6.50194	0.0125628	0.0177186	6.50194	2.70087	TRUE	Up
Q14684	RRP1B	23076	Ribosomal RNA processing protein 1 homolog B OS=Homo sapiens OX=9606 GN=RRP1B PE=1 SV=3	17	10	25	10	758	84.4	9.76	WT vs mut	6.49262	6.49262	5.47794	16.6117	0.00195909	0.00387283	6.49262	2.6988	TRUE	Up
A0A7P0T997	DLAT	1737	Acetyltransferase component of pyruvate dehydrogenase complex OS=Homo sapiens OX=9606 GN=DLAT PE=1 SV=1	7	3	4	3	636	67.8	7.84	WT vs mut	6.46639	13.6441	5.00127	6.46639	0.00448231	0.00752782	6.46639	2.69296	TRUE	Up
P63244	RACK1	10399	Small ribosomal subunit protein RACK1 OS=Homo sapiens OX=9606 GN=RACK1 PE=1 SV=3	60	15	93	15	317	35.1	7.69	WT vs mut	6.45559	4.13383	6.45559	10.9107	0.00124355	0.00275842	6.45559	2.69055	TRUE	Up
Q96J01	THOC3	84321	THO complex subunit 3 OS=Homo sapiens OX=9606 GN=THOC3 PE=1 SV=1	32	8	14	8	351	38.7	6.09	WT vs mut	6.44469	14.2425	6.44469	6.31159	0.0113005	0.0161316	6.44469	2.68811	TRUE	Up
P61626	LYZ	4069	Lysozyme C OS=Homo sapiens OX=9606 GN=LYZ PE=1 SV=1	36	6	29	6	148	16.5	9.16	WT vs mut	6.44338	3.19688	6.44338	8.52729	0.00213398	0.00414186	6.44338	2.68782	TRUE	Up
G5EA36	CDC27	996	Cell division cycle protein 27 homolog OS=Homo sapiens OX=9606 GN=CDC27 PE=1 SV=1	5	4	6	4	823	91.7	7.12	WT vs mut	6.43733	6.43733	5.39646	17.1547	0.00162112	0.00331601	6.43733	2.68646	TRUE	Up
Q9BQG0	MYBBP1A	10514	Myb-binding protein 1A OS=Homo sapiens OX=9606 GN=MYBBP1A PE=1 SV=2	26	31	129	31	1328	148.8	9.28	WT vs mut	6.42275	6.42275	5.35258	10.5229	0.000562103	0.00159481	6.42275	2.68319	TRUE	Up
Q5T7U1	GTF3C5	9328	General transcription factor IIIC subunit 5 OS=Homo sapiens OX=9606 GN=GTF3C5 PE=1 SV=1	9	4	13	4	457	52.3	6.37	WT vs mut	6.37401	5.98347	12.0428	6.37401	0.000398835	0.00129017	6.37401	2.6722	TRUE	Up
Q9Y3F4	STRAP	11171	Serine-threonine kinase receptor-associated protein OS=Homo sapiens OX=9606 GN=STRAP PE=1 SV=1	45	13	84	13	350	38.4	5.12	WT vs mut	6.3445	5.65526	6.3445	13.9966	0.00054764	0.00156941	6.3445	2.66551	TRUE	Up
A0A7I2YQK0	GSK3B	2932	Glycogen synthase kinase-3 beta OS=Homo sapiens OX=9606 GN=GSK3B PE=1 SV=1	10	3	7	3	470	52.4	8.72	WT vs mut	6.34126	14.791	6.34126	5.89122	0.0010355	0.00240304	6.34126	2.66477	TRUE	Up
O14617	AP3D1	8943	AP-3 complex subunit delta-1 OS=Homo sapiens OX=9606 GN=AP3D1 PE=1 SV=1	22	20	67	20	1153	130.1	8.48	WT vs mut	6.33362	4.4056	15.6535	6.33362	0.00396183	0.00680764	6.33362	2.66303	TRUE	Up
Q9Y6C9	MTCH2	23788	Mitochondrial carrier homolog 2 OS=Homo sapiens OX=9606 GN=MTCH2 PE=1 SV=1	18	4	8	4	303	33.3	7.97	WT vs mut	6.33314	6.33314	4.96361	10.0881	0.0144377	0.0200811	6.33314	2.66292	TRUE	Up
P23396	RPS3	6188	Small ribosomal subunit protein uS3 OS=Homo sapiens OX=9606 GN=RPS3 PE=1 SV=2	60	15	114	15	243	26.7	9.66	WT vs mut	6.30006	5.19998	6.30006	8.4737	0.000107085	0.000557293	6.30006	2.65537	TRUE	Up
Q14241	ELOA	6924	Elongin-A OS=Homo sapiens OX=9606 GN=ELOA PE=1 SV=3	20	13	42	13	772	87.2	9.57	WT vs mut	6.29539	3.26002	6.29539	6.35904	0.000736547	0.00190971	6.29539	2.6543	TRUE	Up
Q96T58	SPEN	23013	Msx2-interacting protein OS=Homo sapiens OX=9606 GN=SPEN PE=1 SV=1	1	3	3	3	3664	402	7.64	WT vs mut	6.29098	6.29098	5.54496	7.91441	7.65921e-05	0.000486309	6.29098	2.65328	TRUE	Up
Q9NTZ6	RBM12	10137	RNA-binding protein 12 OS=Homo sapiens OX=9606 GN=RBM12 PE=1 SV=1	9	7	24	7	932	97.3	8.63	WT vs mut	6.2903	4.74193	6.2903	24.3704	0.0079005	0.0119205	6.2903	2.65313	TRUE	Up
O75475	PSIP1	11168	PC4 and SFRS1-interacting protein OS=Homo sapiens OX=9606 GN=PSIP1 PE=1 SV=1	31	15	61	14	530	60.1	9.13	WT vs mut	6.22777	6.22777	7.14128	4.62485	0.000245893	0.000954513	6.22777	2.63871	TRUE	Up
Q8TEM1	NUP210	23225	Nuclear pore membrane glycoprotein 210 OS=Homo sapiens OX=9606 GN=NUP210 PE=1 SV=3	2	3	6	3	1887	205	6.81	WT vs mut	6.21478	6.21478	5.15109	19.4604	0.0101287	0.0147107	6.21478	2.6357	TRUE	Up
A0A7I2V383	BCL2L2-PABPN1	100529063	BCL2L2-PABPN1 readthrough OS=Homo sapiens OX=9606 GN=BCL2L2-PABPN1 PE=1 SV=1	16	5	43	5	365	40.5	5.78	WT vs mut	6.20941	4.58089	6.20941	18.1225	0.00251429	0.00470155	6.20941	2.63446	TRUE	Up
O14950	MYL12B	103910	Myosin regulatory light chain 12B OS=Homo sapiens OX=9606 GN=MYL12B PE=1 SV=2	27	5	25	5	172	19.8	4.84	WT vs mut	6.20101	8.68131	6.20101	5.13973	0.000321843	0.00112723	6.20101	2.6325	TRUE	Up
A0A7I2V452	GBF1	8729	Golgi brefeldin A resistant guanine nucleotide exchange factor 1 OS=Homo sapiens OX=9606 GN=GBF1 PE=1 SV=1	3	3	6	3	1843	204.6	5.81	WT vs mut	6.1936	6.1936	4.88623	7.79109	9.08423e-05	0.000518925	6.1936	2.63078	TRUE	Up
H3BNI9	CSNK2A2	1459	Casein kinase II subunit alpha OS=Homo sapiens OX=9606 GN=CSNK2A2 PE=1 SV=2	20	5	11	4	299	35.4	7.21	WT vs mut	6.19339	6.19339	2.49714	9.47189	0.00754054	0.0114482	6.19339	2.63073	TRUE	Up
Q14151	SAFB2	9667	Scaffold attachment factor B2 OS=Homo sapiens OX=9606 GN=SAFB2 PE=1 SV=1	29	30	132	21	953	107.4	6.16	WT vs mut	6.18375	5.43499	6.18375	6.44767	7.62098e-05	0.000486309	6.18375	2.62848	TRUE	Up
P55039	DRG2	1819	Developmentally-regulated GTP-binding protein 2 OS=Homo sapiens OX=9606 GN=DRG2 PE=1 SV=1	10	3	4	3	364	40.7	8.88	WT vs mut	6.17928	2.19661	11.6969	6.17928	0.0325512	0.0413364	6.17928	2.62744	TRUE	Up
H0YDT6	EIF3F	8665	Eukaryotic translation initiation factor 3 subunit F OS=Homo sapiens OX=9606 GN=EIF3F PE=1 SV=2	28	9	45	9	359	37.7	6.06	WT vs mut	6.16782	6.16782	4.72665	6.32494	0.0003879	0.00126968	6.16782	2.62476	TRUE	Up
A0A590UJS4	NIPBL	25836	Nipped-B protein OS=Homo sapiens OX=9606 GN=NIPBL PE=1 SV=1	7	16	31	16	2649	298.7	7.99	WT vs mut	6.15685	5.11447	7.83953	6.15685	0.00159473	0.00326986	6.15685	2.62219	TRUE	Up
P00338	LDHA	3939	L-lactate dehydrogenase A chain OS=Homo sapiens OX=9606 GN=LDHA PE=1 SV=2	19	6	16	6	332	36.7	8.27	WT vs mut	6.1568	6.1568	9.55095	6.03158	0.00125816	0.0027872	6.1568	2.62218	TRUE	Up
A0A8V8TQU1	SH3KBP1	30011	SH3 domain containing kinase binding protein 1 OS=Homo sapiens OX=9606 GN=SH3KBP1 PE=1 SV=1	10	3	4	3	631	69.2	8.72	WT vs mut	6.15219	6.15219	4.95853	13.86	0.00105205	0.00242825	6.15219	2.6211	TRUE	Up
E9PH18	DNAJB6	10049	DnaJ heat shock protein family (Hsp40) member B6 OS=Homo sapiens OX=9606 GN=DNAJB6 PE=1 SV=1	21	5	7	5	211	23.8	8.95	WT vs mut	6.15098	4.04015	6.15098	87.9866	0.0347552	0.0438743	6.15098	2.62082	TRUE	Up
Q9BW92	TARS2	80222	Threonine--tRNA ligase, mitochondrial OS=Homo sapiens OX=9606 GN=TARS2 PE=1 SV=1	4	3	4	3	718	81	7.3	WT vs mut	6.14569	7.71691	1.9916	6.14569	0.228791	0.254864	6.14569	2.61958	FALSE	Not
P62266	RPS23	6228	Small ribosomal subunit protein uS12 OS=Homo sapiens OX=9606 GN=RPS23 PE=1 SV=3	48	6	65	6	143	15.8	10.49	WT vs mut	6.14407	5.96744	6.14407	9.46945	5.58473e-05	0.000434412	6.14407	2.6192	TRUE	Up
Q9P2I0	CPSF2	53981	Cleavage and polyadenylation specificity factor subunit 2 OS=Homo sapiens OX=9606 GN=CPSF2 PE=1 SV=2	7	4	8	4	782	88.4	5.11	WT vs mut	6.14155	6.14155	4.8867	8.14982	0.000108	0.000557293	6.14155	2.6186	TRUE	Up
Q14451	GRB7	2886	Growth factor receptor-bound protein 7 OS=Homo sapiens OX=9606 GN=GRB7 PE=1 SV=2	9	3	5	3	532	59.6	8.5	WT vs mut	6.12187	6.12187	5.06688	7.88401	7.33726e-05	0.000484793	6.12187	2.61397	TRUE	Up
F8WJN3	CPSF6	11052	Cleavage and polyadenylation specificity factor subunit 6 OS=Homo sapiens OX=9606 GN=CPSF6 PE=1 SV=1	23	11	97	11	478	52.2	6.43	WT vs mut	6.10853	7.34575	5.43051	6.10853	0.000705195	0.00186607	6.10853	2.61082	TRUE	Up
Q9H2G2	SLK	9748	STE20-like serine/threonine-protein kinase OS=Homo sapiens OX=9606 GN=SLK PE=1 SV=1	10	9	24	9	1235	142.6	5.15	WT vs mut	6.10613	8.64233	3.64752	6.10613	0.00223645	0.00430649	6.10613	2.61026	TRUE	Up
P37198	NUP62	23636	Nuclear pore glycoprotein p62 OS=Homo sapiens OX=9606 GN=NUP62 PE=1 SV=3	10	3	4	3	522	53.2	5.31	WT vs mut	6.10308	6.10308	4.9826	7.81054	8.43004e-05	0.000508508	6.10308	2.60954	TRUE	Up
A0A2R8Y653	UCK2	7371	uridine/cytidine kinase OS=Homo sapiens OX=9606 GN=UCK2 PE=1 SV=1	17	3	4	3	240	27.4	6.42	WT vs mut	6.09332	6.09332	4.93817	8.06093	0.000107581	0.000557293	6.09332	2.60723	TRUE	Up
Q15050	RRS1	23212	Ribosome biogenesis regulatory protein homolog OS=Homo sapiens OX=9606 GN=RRS1 PE=1 SV=2	12	3	5	3	365	41.2	10.7	WT vs mut	6.09025	3.29879	6.09025	6.7374	0.00156765	0.00322595	6.09025	2.6065	TRUE	Up
A0A590UJS9	DLG1	1739	Disks large homolog 1 OS=Homo sapiens OX=9606 GN=DLG1 PE=1 SV=1	6	3	3	3	839	93.5	5.92	WT vs mut	6.08707	6.08707	4.90222	7.78071	9.77734e-05	0.000535642	6.08707	2.60575	TRUE	Up
Q9UKN8	GTF3C4	9329	General transcription factor 3C polypeptide 4 OS=Homo sapiens OX=9606 GN=GTF3C4 PE=1 SV=2	5	4	4	4	822	91.9	6.65	WT vs mut	6.05948	6.05948	5.00737	7.88233	9.67167e-05	0.000535642	6.05948	2.59919	TRUE	Up
A0A0A0MTH3	ILK	3611	Integrin-linked protein kinase OS=Homo sapiens OX=9606 GN=ILK PE=1 SV=1	12	5	12	5	483	54.6	7.97	WT vs mut	6.05316	6.05316	9.30197	5.84038	8.48568e-05	0.000508545	6.05316	2.59769	TRUE	Up
Q9P021	CRIPT	9419	Cysteine-rich PDZ-binding protein OS=Homo sapiens OX=9606 GN=CRIPT PE=1 SV=1	29	3	4	3	101	11.2	9.47	WT vs mut	6.0456	6.0456	10.3037	4.6647	0.00538973	0.00862737	6.0456	2.59589	TRUE	Up
Q9HD20	ATP13A1	57130	Endoplasmic reticulum transmembrane helix translocase OS=Homo sapiens OX=9606 GN=ATP13A1 PE=1 SV=2	4	3	5	3	1204	132.9	8.13	WT vs mut	6.04451	4.05346	6.04451	6.71385	0.000491125	0.00147053	6.04451	2.59562	TRUE	Up
Q9BSC4	NOL10	79954	Nucleolar protein 10 OS=Homo sapiens OX=9606 GN=NOL10 PE=1 SV=1	8	5	12	5	688	80.3	8.46	WT vs mut	6.04149	6.04149	3.38238	21.4729	0.00786403	0.0118865	6.04149	2.5949	TRUE	Up
Q13283	G3BP1	10146	Ras GTPase-activating protein-binding protein 1 OS=Homo sapiens OX=9606 GN=G3BP1 PE=1 SV=1	45	16	153	13	466	52.1	5.52	WT vs mut	6.04016	3.7541	6.04016	8.70502	0.000889454	0.00216101	6.04016	2.59459	TRUE	Up
H7C519	NT5DC2	64943	5'-nucleotidase domain containing 2 (Fragment) OS=Homo sapiens OX=9606 GN=NT5DC2 PE=1 SV=1	14	3	3	3	194	23.4	8.87	WT vs mut	6.03952	6.03952	4.88513	7.81354	7.14903e-05	0.000484546	6.03952	2.59443	TRUE	Up
Q53HL2	CDCA8	55143	Borealin OS=Homo sapiens OX=9606 GN=CDCA8 PE=1 SV=2	16	3	3	3	280	31.3	9.86	WT vs mut	6.03135	6.03135	4.93779	7.77896	8.69269e-05	0.000513741	6.03135	2.59248	TRUE	Up
Q6P2E9	EDC4	23644	Enhancer of mRNA-decapping protein 4 OS=Homo sapiens OX=9606 GN=EDC4 PE=1 SV=1	4	3	3	3	1401	151.6	5.86	WT vs mut	6.02791	6.02791	4.92333	7.72392	8.51903e-05	0.000508759	6.02791	2.59166	TRUE	Up
Q9Y3U8	RPL36	25873	Large ribosomal subunit protein eL36 OS=Homo sapiens OX=9606 GN=RPL36 PE=1 SV=3	35	5	34	5	105	12.2	11.59	WT vs mut	6.01647	6.01647	3.64875	14.2827	0.00551188	0.00878199	6.01647	2.58892	TRUE	Up
Q5C9Z4	NOM1	64434	Nucleolar MIF4G domain-containing protein 1 OS=Homo sapiens OX=9606 GN=NOM1 PE=1 SV=1	5	3	7	3	860	96.2	8.1	WT vs mut	6.01318	6.08743	4.9846	6.01318	0.000185152	0.000769438	6.01318	2.58813	TRUE	Up
Q9NV31	IMP3	55272	U3 small nucleolar ribonucleoprotein protein IMP3 OS=Homo sapiens OX=9606 GN=IMP3 PE=1 SV=1	17	3	6	3	184	21.8	9.5	WT vs mut	6.00689	3.40633	10.112	6.00689	0.00770862	0.0116826	6.00689	2.58662	TRUE	Up
O95171	SCEL	8796	Sciellin OS=Homo sapiens OX=9606 GN=SCEL PE=1 SV=2	6	4	6	4	688	77.5	9.38	WT vs mut	6.00321	4.50502	16.6309	6.00321	0.00373978	0.00649801	6.00321	2.58573	TRUE	Up
Q86UP2	KTN1	3895	Kinectin OS=Homo sapiens OX=9606 GN=KTN1 PE=1 SV=1	5	6	8	6	1357	156.2	5.64	WT vs mut	5.98784	5.14858	5.98784	43.9689	0.0104512	0.0150638	5.98784	2.58203	TRUE	Up
A0A1W2PNX8	UNC45A	55898	Unc-45 myosin chaperone A OS=Homo sapiens OX=9606 GN=UNC45A PE=1 SV=1	7	7	15	7	1084	118.3	6.71	WT vs mut	5.987	5.27515	5.987	10.7786	0.00357074	0.00626807	5.987	2.58183	TRUE	Up
J3KR97	TBCD	6904	Tubulin-specific chaperone D OS=Homo sapiens OX=9606 GN=TBCD PE=1 SV=1	2	3	5	3	1230	136.5	6.34	WT vs mut	5.97582	10.7183	5.97582	3.82857	0.010303	0.0149016	5.97582	2.57914	TRUE	Up
A0A8I5KWT8	MYH9	4627	Myosin-9 OS=Homo sapiens OX=9606 GN=MYH9 PE=1 SV=1	27	45	138	42	1981	229	5.64	WT vs mut	5.97066	7.45754	3.05706	5.97066	0.0103038	0.0149016	5.97066	2.57789	TRUE	Up
Q12899	TRIM26	7726	Tripartite motif-containing protein 26 OS=Homo sapiens OX=9606 GN=TRIM26 PE=1 SV=1	11	4	4	4	539	62.1	5.03	WT vs mut	5.96815	5.96815	5.04374	7.93879	8.39489e-05	0.000508456	5.96815	2.57728	TRUE	Up
P18583	SON	6651	Protein SON OS=Homo sapiens OX=9606 GN=SON PE=1 SV=4	7	10	25	10	2426	263.7	5.64	WT vs mut	5.96451	3.35136	5.96451	8.34826	0.00303197	0.00548001	5.96451	2.5764	TRUE	Up
Q16513	PKN2	5586	Serine/threonine-protein kinase N2 OS=Homo sapiens OX=9606 GN=PKN2 PE=1 SV=1	5	4	6	4	984	112	6.3	WT vs mut	5.94341	5.94341	4.90485	8.07758	0.00011754	0.000593961	5.94341	2.57129	TRUE	Up
P49458	SRP9	6726	Signal recognition particle 9 kDa protein OS=Homo sapiens OX=9606 GN=SRP9 PE=1 SV=2	47	4	5	4	86	10.1	7.97	WT vs mut	5.93362	5.66716	5.93362	8.73276	0.00319873	0.00570296	5.93362	2.56891	TRUE	Up
Q99543	DNAJC2	27000	DnaJ homolog subfamily C member 2 OS=Homo sapiens OX=9606 GN=DNAJC2 PE=1 SV=4	19	9	21	9	621	72	8.7	WT vs mut	5.91631	8.94041	5.91631	3.79595	0.00532735	0.00855179	5.91631	2.5647	TRUE	Up
Q9UJX3	ANAPC7	51434	Anaphase-promoting complex subunit 7 OS=Homo sapiens OX=9606 GN=ANAPC7 PE=1 SV=5	8	4	10	4	565	63.1	5.72	WT vs mut	5.90705	5.90705	6.75032	4.67338	0.00316965	0.00566885	5.90705	2.56244	TRUE	Up
A6NNK5	TP53BP1	7158	Tumor protein p53 binding protein 1 OS=Homo sapiens OX=9606 GN=TP53BP1 PE=1 SV=2	5	9	18	9	1927	208.9	4.67	WT vs mut	5.90232	2.91849	19.1687	5.90232	0.048943	0.0599245	5.90232	2.56128	TRUE	Up
P35249	RFC4	5984	Replication factor C subunit 4 OS=Homo sapiens OX=9606 GN=RFC4 PE=1 SV=2	10	3	4	3	363	39.7	8.02	WT vs mut	5.88741	6.07324	2.90967	5.88741	0.00235225	0.00446901	5.88741	2.55763	TRUE	Up
A0A3B3IUD2	MSTO1	55154	Protein misato homolog 1 OS=Homo sapiens OX=9606 GN=MSTO1 PE=1 SV=1	4	3	5	3	557	60.6	7.01	WT vs mut	5.87997	6.77059	5.87997	3.43413	0.00679532	0.0104374	5.87997	2.55581	TRUE	Up
Q8N1G4	LRRC47	57470	Leucine-rich repeat-containing protein 47 OS=Homo sapiens OX=9606 GN=LRRC47 PE=1 SV=1	11	6	8	6	583	63.4	8.28	WT vs mut	5.87596	14.7292	5.87596	4.21311	0.00218613	0.00422388	5.87596	2.55482	TRUE	Up
P25205	MCM3	4172	DNA replication licensing factor MCM3 OS=Homo sapiens OX=9606 GN=MCM3 PE=1 SV=3	32	21	73	21	808	90.9	5.77	WT vs mut	5.86782	5.86782	5.83212	6.5079	0.000219261	0.000883248	5.86782	2.55282	TRUE	Up
Q8ND04	SMG8	55181	Nonsense-mediated mRNA decay factor SMG8 OS=Homo sapiens OX=9606 GN=SMG8 PE=1 SV=1	5	4	7	4	991	109.6	7.68	WT vs mut	5.86234	3.54594	9.3757	5.86234	0.0013644	0.00293507	5.86234	2.55148	TRUE	Up
Q8TEA8	DTD1	92675	D-aminoacyl-tRNA deacylase 1 OS=Homo sapiens OX=9606 GN=DTD1 PE=1 SV=2	28	5	25	5	209	23.4	8.24	WT vs mut	5.83735	5.83735	6.17169	2.42766	0.00233709	0.00445012	5.83735	2.54531	TRUE	Up
E9PC52	RBBP7	5931	Histone-binding protein RBBP7 OS=Homo sapiens OX=9606 GN=RBBP7 PE=1 SV=1	24	9	39	3	416	46.9	5.07	WT vs mut	5.8286	4.80807	5.8286	8.92806	0.000733358	0.00190971	5.8286	2.54315	TRUE	Up
Q9UKL0	RCOR1	23186	REST corepressor 1 OS=Homo sapiens OX=9606 GN=RCOR1 PE=1 SV=2	9	5	12	5	485	53.3	7.03	WT vs mut	5.82698	4.1297	42.7118	5.82698	0.0390353	0.0486659	5.82698	2.54275	TRUE	Up
Q9BVJ6	UTP14A	10813	U3 small nucleolar RNA-associated protein 14 homolog A OS=Homo sapiens OX=9606 GN=UTP14A PE=1 SV=1	29	16	33	16	771	87.9	7.87	WT vs mut	5.81491	2.81351	5.81491	13.8817	0.00751582	0.011431	5.81491	2.53976	TRUE	Up
Q13123	IK	3550	Protein Red OS=Homo sapiens OX=9606 GN=IK PE=1 SV=3	6	3	4	3	557	65.6	6.64	WT vs mut	5.8127	5.8127	4.88187	8.69493	0.000141132	0.000655333	5.8127	2.53921	TRUE	Up
H0Y764	NBEAL2	23218	Neurobeachin like 2 (Fragment) OS=Homo sapiens OX=9606 GN=NBEAL2 PE=1 SV=1	1	3	5	3	2042	224.4	6.57	WT vs mut	5.78009	5.65533	5.78009	11.655	0.000896409	0.0021702	5.78009	2.53109	TRUE	Up
Q5VV41	ARHGEF16	27237	Rho guanine nucleotide exchange factor 16 OS=Homo sapiens OX=9606 GN=ARHGEF16 PE=1 SV=1	18	9	19	9	709	80.1	7.36	WT vs mut	5.77849	1.50599	5.77849	8.98518	0.0541003	0.0657675	5.77849	2.53069	FALSE	Not
Q14651	PLS1	5357	Plastin-1 OS=Homo sapiens OX=9606 GN=PLS1 PE=1 SV=2	7	4	8	4	629	70.2	5.41	WT vs mut	5.77019	5.60035	5.77019	11.1107	0.000438131	0.00136307	5.77019	2.52862	TRUE	Up
Q15398	DLGAP5	9787	Disks large-associated protein 5 OS=Homo sapiens OX=9606 GN=DLGAP5 PE=1 SV=2	5	4	7	4	846	95.1	9	WT vs mut	5.74417	5.08011	5.74417	12.3148	0.000705786	0.00186607	5.74417	2.5221	TRUE	Up
O60216	RAD21	5885	Double-strand-break repair protein rad21 homolog OS=Homo sapiens OX=9606 GN=RAD21 PE=1 SV=2	17	8	22	8	631	71.6	4.65	WT vs mut	5.74349	5.74349	2.89266	8.1656	0.00319148	0.00569598	5.74349	2.52193	TRUE	Up
Q9P0L0	VAPA	9218	Vesicle-associated membrane protein-associated protein A OS=Homo sapiens OX=9606 GN=VAPA PE=1 SV=3	39	10	53	10	249	27.9	8.62	WT vs mut	5.72542	3.773	5.72542	8.45354	0.00586471	0.00924923	5.72542	2.51738	TRUE	Up
P35232	PHB1	5245	Prohibitin 1 OS=Homo sapiens OX=9606 GN=PHB1 PE=1 SV=1	48	9	47	9	272	29.8	5.76	WT vs mut	5.71296	5.71296	5.52929	9.81515	0.000594736	0.00166526	5.71296	2.51424	TRUE	Up
Q12931	TRAP1	10131	Heat shock protein 75 kDa, mitochondrial OS=Homo sapiens OX=9606 GN=TRAP1 PE=1 SV=3	33	19	82	18	704	80.1	8.21	WT vs mut	5.70349	5.23335	5.70349	7.05634	8.94594e-05	0.000517955	5.70349	2.51185	TRUE	Up
Q9BZF9	UACA	55075	Uveal autoantigen with coiled-coil domains and ankyrin repeats OS=Homo sapiens OX=9606 GN=UACA PE=1 SV=2	7	8	20	8	1416	162.4	7.03	WT vs mut	5.69141	3.92267	14.2632	5.69141	0.00270235	0.00496302	5.69141	2.50879	TRUE	Up
Q15054	POLD3	10714	DNA polymerase delta subunit 3 OS=Homo sapiens OX=9606 GN=POLD3 PE=1 SV=2	11	5	21	5	466	51.4	9.35	WT vs mut	5.69063	7.18845	5.69063	1.81874	0.0301463	0.0385403	5.69063	2.50859	TRUE	Up
A0A994J5B1	EPB41L2	2037	Erythrocyte membrane protein band 4.1 like 2 OS=Homo sapiens OX=9606 GN=EPB41L2 PE=1 SV=1	22	17	50	17	1057	118.4	5.49	WT vs mut	5.64619	3.50106	5.64619	6.22954	0.000499084	0.0014825	5.64619	2.49728	TRUE	Up
Q96E39	RBMXL1	494115	RNA binding motif protein, X-linked-like-1 OS=Homo sapiens OX=9606 GN=RBMXL1 PE=1 SV=1	49	21	148	3	390	42.1	9.89	WT vs mut	5.64472	5.64472	10.4988	2.43239	0.0081445	0.0121918	5.64472	2.4969	TRUE	Up
Q9H1I8	ASCC2	84164	Activating signal cointegrator 1 complex subunit 2 OS=Homo sapiens OX=9606 GN=ASCC2 PE=1 SV=3	13	8	18	8	757	86.3	5.16	WT vs mut	5.63791	5.63791	5.31937	112.076	0.0224904	0.0296631	5.63791	2.49516	TRUE	Up
Q0VDF9	HSPA14	51182	Heat shock 70 kDa protein 14 OS=Homo sapiens OX=9606 GN=HSPA14 PE=1 SV=1	9	3	6	3	509	54.8	5.59	WT vs mut	5.63145	10.4671	5.63145	3.88347	0.00906268	0.013321	5.63145	2.49351	TRUE	Up
Q9NZT2	OGFR	11054	Opioid growth factor receptor OS=Homo sapiens OX=9606 GN=OGFR PE=1 SV=3	5	3	8	3	677	73.3	4.84	WT vs mut	5.61073	4.54861	5.9666	5.61073	0.000377534	0.00124967	5.61073	2.48819	TRUE	Up
Q6ZNB6	NFXL1	152518	NF-X1-type zinc finger protein NFXL1 OS=Homo sapiens OX=9606 GN=NFXL1 PE=1 SV=2	6	3	3	3	911	101.3	8.41	WT vs mut	5.60037	9.52284	4.79129	5.60037	0.00231814	0.0044239	5.60037	2.48552	TRUE	Up
P47712	PLA2G4A	5321	Cytosolic phospholipase A2 OS=Homo sapiens OX=9606 GN=PLA2G4A PE=1 SV=2	4	4	8	4	749	85.2	5.38	WT vs mut	5.56504	5.56504	4.91851	8.12535	0.000136785	0.00064717	5.56504	2.47639	TRUE	Up
Q9UBT2	UBA2	10054	SUMO-activating enzyme subunit 2 OS=Homo sapiens OX=9606 GN=UBA2 PE=1 SV=2	12	6	6	6	640	71.2	5.29	WT vs mut	5.56007	5.56007	4.88584	18.2962	0.00362435	0.00633035	5.56007	2.4751	TRUE	Up
O75844	ZMPSTE24	10269	CAAX prenyl protease 1 homolog OS=Homo sapiens OX=9606 GN=ZMPSTE24 PE=1 SV=2	8	3	5	3	475	54.8	7.49	WT vs mut	5.55189	5.55189	3.85565	11.0949	0.00147811	0.0031015	5.55189	2.47298	TRUE	Up
Q07666	KHDRBS1	10657	KH domain-containing, RNA-binding, signal transduction-associated protein 1 OS=Homo sapiens OX=9606 GN=KHDRBS1 PE=1 SV=1	20	10	115	10	443	48.2	8.66	WT vs mut	5.54597	3.02688	5.54597	10.1857	0.00340039	0.00601229	5.54597	2.47144	TRUE	Up
O00411	POLRMT	5442	DNA-directed RNA polymerase, mitochondrial OS=Homo sapiens OX=9606 GN=POLRMT PE=1 SV=2	3	3	4	3	1230	138.5	8.98	WT vs mut	5.54247	6.91442	4.77432	5.54247	0.000596867	0.00166849	5.54247	2.47053	TRUE	Up
P51610	HCFC1	3054	Host cell factor 1 OS=Homo sapiens OX=9606 GN=HCFC1 PE=1 SV=2	3	7	20	7	2035	208.6	7.46	WT vs mut	5.53459	5.6005	5.53459	5.4765	9.47073e-06	0.000260491	5.53459	2.46848	TRUE	Up
P08237	PFKM	5213	ATP-dependent 6-phosphofructokinase, muscle type OS=Homo sapiens OX=9606 GN=PFKM PE=1 SV=2	31	18	51	16	780	85.1	7.99	WT vs mut	5.52665	5.52665	3.9695	7.1798	0.00030652	0.00109526	5.52665	2.46641	TRUE	Up
A0AAG2TJB2	-	-	DNA-directed RNA polymerase subunit OS=Homo sapiens OX=9606 GN=POLR2A PE=1 SV=1	2	4	15	4	1970	217.1	7.37	WT vs mut	5.51363	5.51363	3.48378	7.3685	0.00122336	0.00272069	5.51363	2.463	TRUE	Up
Q9BRD0	BUD13	84811	BUD13 homolog OS=Homo sapiens OX=9606 GN=BUD13 PE=1 SV=1	5	3	4	3	619	70.5	9.86	WT vs mut	5.50429	5.50429	4.84949	7.91816	0.000100481	0.000543104	5.50429	2.46056	TRUE	Up
Q8TDN6	BRIX1	55299	Ribosome biogenesis protein BRX1 homolog OS=Homo sapiens OX=9606 GN=BRIX1 PE=1 SV=2	40	10	57	10	353	41.4	9.92	WT vs mut	5.50157	5.20131	12.8663	5.50157	0.00301936	0.00546299	5.50157	2.45984	TRUE	Up
Q14692	BMS1	9790	Ribosome biogenesis protein BMS1 homolog OS=Homo sapiens OX=9606 GN=BMS1 PE=1 SV=1	9	10	34	10	1282	145.7	6.44	WT vs mut	5.49216	6.22348	5.49216	3.96939	0.00554667	0.00881276	5.49216	2.45737	TRUE	Up
Q6PL18	ATAD2	29028	ATPase family AAA domain-containing protein 2 OS=Homo sapiens OX=9606 GN=ATAD2 PE=1 SV=1	10	12	32	12	1390	158.5	6.32	WT vs mut	5.48549	4.91169	5.48549	9.20399	0.000711199	0.00187748	5.48549	2.45562	TRUE	Up
H7BXJ5	HMGN1	3150	High mobility group nucleosome binding domain 1 OS=Homo sapiens OX=9606 GN=HMGN1 PE=1 SV=1	46	5	16	5	48	5.2	10.89	WT vs mut	5.47087	2.06934	5.47087	30.9655	0.0366792	0.0459634	5.47087	2.45177	TRUE	Up
Q8TBX8	PIP4K2C	79837	Phosphatidylinositol 5-phosphate 4-kinase type-2 gamma OS=Homo sapiens OX=9606 GN=PIP4K2C PE=1 SV=3	15	6	14	6	421	47.3	6.84	WT vs mut	5.47071	5.47071	4.3054	9.64595	0.00115807	0.0025992	5.47071	2.45173	TRUE	Up
Q8TAA9	VANGL1	81839	Vang-like protein 1 OS=Homo sapiens OX=9606 GN=VANGL1 PE=1 SV=1	6	3	6	3	524	59.9	8.81	WT vs mut	5.46613	5.46613	4.59976	9.21839	0.0002603	0.000987232	5.46613	2.45052	TRUE	Up
Q9HB71	CACYBP	27101	Calcyclin-binding protein OS=Homo sapiens OX=9606 GN=CACYBP PE=1 SV=2	25	5	20	5	228	26.2	8.25	WT vs mut	5.45888	5.45888	2.68633	8.49483	0.00255644	0.00474092	5.45888	2.44861	TRUE	Up
Q5T760	SRSF11	9295	Serine and arginine rich splicing factor 11 OS=Homo sapiens OX=9606 GN=SRSF11 PE=1 SV=2	10	4	11	4	491	54.3	10.45	WT vs mut	5.45381	4.36532	6.74538	5.45381	0.000760682	0.00194718	5.45381	2.44726	TRUE	Up
P35268	RPL22	6146	Large ribosomal subunit protein eL22 OS=Homo sapiens OX=9606 GN=RPL22 PE=1 SV=2	45	4	20	4	128	14.8	9.19	WT vs mut	5.44429	37.9288	4.26312	5.44429	0.123879	0.142482	5.44429	2.44474	FALSE	Not
Q5SRE5	NUP188	23511	Nucleoporin NUP188 OS=Homo sapiens OX=9606 GN=NUP188 PE=1 SV=1	3	5	9	5	1749	195.9	6.73	WT vs mut	5.44251	5.44251	4.99431	6.57508	0.000102654	0.000549632	5.44251	2.44427	TRUE	Up
Q9BU76	MMTAG2	79169	Multiple myeloma tumor-associated protein 2 OS=Homo sapiens OX=9606 GN=MMTAG2 PE=1 SV=1	12	3	3	3	263	29.4	10.02	WT vs mut	5.43776	5.43776	4.87381	6.45744	6.62249e-05	0.00046801	5.43776	2.44301	TRUE	Up
O43809	NUDT21	11051	Cleavage and polyadenylation specificity factor subunit 5 OS=Homo sapiens OX=9606 GN=NUDT21 PE=1 SV=1	37	9	47	9	227	26.2	8.82	WT vs mut	5.43218	5.43218	7.20119	5.27106	0.000627967	0.00172949	5.43218	2.44153	TRUE	Up
Q09028	RBBP4	5928	Histone-binding protein RBBP4 OS=Homo sapiens OX=9606 GN=RBBP4 PE=1 SV=3	30	9	43	3	425	47.6	4.89	WT vs mut	5.42904	5.42904	10.0788	4.47921	0.00113131	0.0025627	5.42904	2.4407	TRUE	Up
O14974	PPP1R12A	4659	Protein phosphatase 1 regulatory subunit 12A OS=Homo sapiens OX=9606 GN=PPP1R12A PE=1 SV=1	23	25	78	25	1030	115.2	5.4	WT vs mut	5.42727	2.91055	5.42727	6.91221	0.00682027	0.0104663	5.42727	2.44023	TRUE	Up
P00367	GLUD1	2746	Glutamate dehydrogenase 1, mitochondrial OS=Homo sapiens OX=9606 GN=GLUD1 PE=1 SV=2	23	10	55	10	558	61.4	7.8	WT vs mut	5.39352	6.97497	3.80568	5.39352	0.000510661	0.00150122	5.39352	2.43123	TRUE	Up
Q5T4S7	UBR4	23352	E3 ubiquitin-protein ligase UBR4 OS=Homo sapiens OX=9606 GN=UBR4 PE=1 SV=1	5	24	55	24	5183	573.5	6.04	WT vs mut	5.32898	4.91572	5.32898	14.7214	0.00149765	0.00312357	5.32898	2.41386	TRUE	Up
F8WCU9	ARID2	196528	AT rich interactive domain 2 (ARID, RFX-like), isoform CRA_d OS=Homo sapiens OX=9606 GN=ARID2 PE=1 SV=3	2	4	4	4	1788	191.9	7.53	WT vs mut	5.32331	5.32331	9.57305	2.2272	0.00788403	0.0119062	5.32331	2.41232	TRUE	Up
O95365	ZBTB7A	51341	Zinc finger and BTB domain-containing protein 7A OS=Homo sapiens OX=9606 GN=ZBTB7A PE=1 SV=1	9	4	14	4	584	61.4	5.19	WT vs mut	5.31236	13.8872	5.27641	5.31236	0.00500162	0.00818998	5.31236	2.40935	TRUE	Up
P30041	PRDX6	9588	Peroxiredoxin-6 OS=Homo sapiens OX=9606 GN=PRDX6 PE=1 SV=3	38	8	31	8	224	25	6.38	WT vs mut	5.2931	5.2931	4.58661	5.81936	0.0211439	0.0280482	5.2931	2.40411	TRUE	Up
Q8WTT2	NOC3L	64318	Nucleolar complex protein 3 homolog OS=Homo sapiens OX=9606 GN=NOC3L PE=1 SV=1	15	10	30	10	800	92.5	9.17	WT vs mut	5.29	111.233	1.25767	5.29	0.184938	0.208223	5.29	2.40327	FALSE	Not
Q5SSJ5	HP1BP3	50809	Heterochromatin protein 1-binding protein 3 OS=Homo sapiens OX=9606 GN=HP1BP3 PE=1 SV=1	24	12	35	12	553	61.2	9.67	WT vs mut	5.28091	2.8069	5.28091	13.3622	0.018146	0.02452	5.28091	2.40079	TRUE	Up
Q32P44	EML3	256364	Echinoderm microtubule-associated protein-like 3 OS=Homo sapiens OX=9606 GN=EML3 PE=1 SV=1	6	4	5	4	896	95.1	7.12	WT vs mut	5.26495	4.63466	15.6558	5.26495	0.0121124	0.0171684	5.26495	2.39642	TRUE	Up
P31689	DNAJA1	3301	DnaJ homolog subfamily A member 1 OS=Homo sapiens OX=9606 GN=DNAJA1 PE=1 SV=2	32	8	25	8	397	44.8	7.08	WT vs mut	5.26185	3.05143	5.97196	5.26185	0.00618888	0.00965353	5.26185	2.39557	TRUE	Up
Q8TF74	WIPF2	147179	WAS/WASL-interacting protein family member 2 OS=Homo sapiens OX=9606 GN=WIPF2 PE=1 SV=1	12	5	18	5	440	46.3	10.93	WT vs mut	5.25428	4.7149	5.25428	6.17724	5.48795e-05	0.000433826	5.25428	2.39349	TRUE	Up
Q9H8Y5	ANKZF1	55139	tRNA endonuclease ANKZF1 OS=Homo sapiens OX=9606 GN=ANKZF1 PE=1 SV=1	7	5	9	5	726	80.9	8.41	WT vs mut	5.24028	51.2301	1.46152	5.24028	0.152638	0.173341	5.24028	2.38965	FALSE	Not
P61201	COPS2	9318	COP9 signalosome complex subunit 2 OS=Homo sapiens OX=9606 GN=COPS2 PE=1 SV=1	8	3	9	3	443	51.6	5.53	WT vs mut	5.21443	5.21443	7.25782	4.59188	0.014531	0.0201944	5.21443	2.38251	TRUE	Up
Q8NI27	THOC2	57187	THO complex subunit 2 OS=Homo sapiens OX=9606 GN=THOC2 PE=1 SV=2	15	24	79	24	1593	182.7	8.44	WT vs mut	5.21425	2.67339	5.21425	5.31895	0.00194103	0.00385947	5.21425	2.38246	TRUE	Up
O95373	IPO7	10527	Importin-7 OS=Homo sapiens OX=9606 GN=IPO7 PE=1 SV=1	12	9	25	9	1038	119.4	4.82	WT vs mut	5.20665	31.0104	5.20665	3.65978	0.0188975	0.025463	5.20665	2.38036	TRUE	Up
Q92945	KHSRP	8570	Far upstream element-binding protein 2 OS=Homo sapiens OX=9606 GN=KHSRP PE=1 SV=4	38	29	149	25	711	73.1	7.3	WT vs mut	5.18199	4.08319	5.18199	8.83691	0.000460363	0.00140914	5.18199	2.37351	TRUE	Up
Q8N108	MIER1	57708	Mesoderm induction early response protein 1 OS=Homo sapiens OX=9606 GN=MIER1 PE=1 SV=2	5	3	8	3	512	57.9	4.42	WT vs mut	5.17146	6.11356	3.95089	5.17146	0.000761564	0.00194718	5.17146	2.37057	TRUE	Up
O94776	MTA2	9219	Metastasis-associated protein MTA2 OS=Homo sapiens OX=9606 GN=MTA2 PE=1 SV=1	25	13	41	9	668	75	9.66	WT vs mut	5.16317	5.16317	2.71446	12.8343	0.0136638	0.0191137	5.16317	2.36826	TRUE	Up
A0A3B3ISQ4	EPS8L2	64787	EPS8 like 2 OS=Homo sapiens OX=9606 GN=EPS8L2 PE=1 SV=1	4	4	13	4	788	88	6.98	WT vs mut	5.15933	2.65682	5.15933	25.9547	0.0283829	0.0364496	5.15933	2.36718	TRUE	Up
A0A087X2I1	PSMC6	5706	Proteasome 26S subunit, ATPase 6 OS=Homo sapiens OX=9606 GN=PSMC6 PE=1 SV=1	17	6	13	6	403	45.8	7.78	WT vs mut	5.15797	1.72904	6.44801	5.15797	0.0743434	0.0885484	5.15797	2.3668	FALSE	Not
Q9H9B1	EHMT1	79813	Histone-lysine N-methyltransferase EHMT1 OS=Homo sapiens OX=9606 GN=EHMT1 PE=1 SV=4	8	8	25	8	1298	141.4	5.76	WT vs mut	5.15771	5.15771	3.53921	7.60826	0.000528552	0.00152752	5.15771	2.36673	TRUE	Up
Q5VVC8	RPL11	6135	Large ribosomal subunit protein uL5 OS=Homo sapiens OX=9606 GN=RPL11 PE=1 SV=2	23	5	22	5	167	19	9.8	WT vs mut	5.13683	5.13683	1.51532	9.10618	0.0353083	0.0444739	5.13683	2.36088	TRUE	Up
Q13838	DDX39B	7919	Spliceosome RNA helicase DDX39B OS=Homo sapiens OX=9606 GN=DDX39B PE=1 SV=1	42	17	78	5	428	49	5.67	WT vs mut	5.12803	3.92274	6.95904	5.12803	0.00345169	0.00609667	5.12803	2.3584	TRUE	Up
Q8TEQ6	GEMIN5	25929	Gem-associated protein 5 OS=Homo sapiens OX=9606 GN=GEMIN5 PE=1 SV=3	20	26	92	26	1508	168.5	6.62	WT vs mut	5.12344	3.06487	5.12344	5.93394	0.000628815	0.00172949	5.12344	2.35711	TRUE	Up
Q9H0U4	RAB1B	81876	Ras-related protein Rab-1B OS=Homo sapiens OX=9606 GN=RAB1B PE=1 SV=1	39	7	30	3	201	22.2	5.73	WT vs mut	5.06871	4.40384	5.06871	6.38357	0.000260684	0.000987232	5.06871	2.34162	TRUE	Up
Q9BYD2	MRPL9	65005	Large ribosomal subunit protein bL9m OS=Homo sapiens OX=9606 GN=MRPL9 PE=1 SV=2	15	3	5	3	267	30.2	10.08	WT vs mut	5.06146	5.06146	4.40181	8.28703	0.000224083	0.000892153	5.06146	2.33955	TRUE	Up
B4DLN1	-	-	cDNA FLJ60124, highly similar to Mitochondrial dicarboxylate carrier OS=Homo sapiens OX=9606 PE=2 SV=1	20	7	28	7	442	48.1	9.52	WT vs mut	5.06129	3.52576	5.95453	5.06129	0.00196622	0.00387795	5.06129	2.3395	TRUE	Up
O95714	HERC2	8924	E3 ubiquitin-protein ligase HERC2 OS=Homo sapiens OX=9606 GN=HERC2 PE=1 SV=2	1	4	5	4	4834	526.9	6.28	WT vs mut	5.05921	1.31288	5.05921	8.00381	0.0842105	0.0994686	5.05921	2.33891	FALSE	Not
P22059	OSBP	5007	Oxysterol-binding protein 1 OS=Homo sapiens OX=9606 GN=OSBP PE=1 SV=1	5	5	16	5	807	89.4	7.3	WT vs mut	5.05179	9.78281	4.03827	5.05179	0.0130699	0.018343	5.05179	2.33679	TRUE	Up
A0A8I5KT88	PDIA3	2923	Protein disulfide-isomerase OS=Homo sapiens OX=9606 GN=PDIA3 PE=1 SV=1	19	7	25	7	512	57.7	6.49	WT vs mut	5.05164	5.05164	32.3289	4.60766	0.0498676	0.0610128	5.05164	2.33675	TRUE	Up
Q86W56	PARG	8505	Poly(ADP-ribose) glycohydrolase OS=Homo sapiens OX=9606 GN=PARG PE=1 SV=1	9	7	11	7	976	111	6.43	WT vs mut	5.05144	3.44909	5.05144	14.7117	0.0606279	0.0731302	5.05144	2.3367	FALSE	Not
A0A0C4DFX4	-	-	Snf2 related CREBBP activator protein (Fragment) OS=Homo sapiens OX=9606 PE=3 SV=1	1	4	7	4	3053	325.6	5.74	WT vs mut	5.04403	5.04403	11.0971	2.53945	0.0151237	0.0208992	5.04403	2.33458	TRUE	Up
Q9H0D6	XRN2	22803	5'-3' exoribonuclease 2 OS=Homo sapiens OX=9606 GN=XRN2 PE=1 SV=1	28	22	92	22	950	108.5	7.47	WT vs mut	5.02556	2.8849	5.02556	6.83419	0.00140011	0.00298549	5.02556	2.32928	TRUE	Up
A0A0G2JIW1	HSPA1B	3304	Heat shock protein family A (Hsp70) member 1B OS=Homo sapiens OX=9606 GN=HSPA1B PE=1 SV=1	49	25	161	24	642	70.1	5.66	WT vs mut	5.01527	3.43263	5.01527	8.29846	0.000863182	0.00212744	5.01527	2.32633	TRUE	Up
Q5TGY3	AHDC1	27245	Transcription factor Gibbin OS=Homo sapiens OX=9606 GN=AHDC1 PE=1 SV=1	2	3	6	3	1603	168.2	9.04	WT vs mut	5.00621	5.00621	5.49595	1.34787	0.102346	0.119486	5.00621	2.32372	FALSE	Not
Q9UDY2	TJP2	9414	Tight junction protein ZO-2 OS=Homo sapiens OX=9606 GN=TJP2 PE=1 SV=2	32	31	148	30	1190	133.9	7.4	WT vs mut	5.00559	2.58374	5.0505	5.00559	0.00226086	0.00433396	5.00559	2.32354	TRUE	Up
Q8WVV9	HNRNPLL	92906	Heterogeneous nuclear ribonucleoprotein L-like OS=Homo sapiens OX=9606 GN=HNRNPLL PE=1 SV=1	27	11	35	10	542	60	7.72	WT vs mut	4.98958	4.54847	4.98958	11.1518	0.00645683	0.00998937	4.98958	2.31892	TRUE	Up
C9JLU1	POLR2H	5437	RNA polymerase II, I and III subunit H (Fragment) OS=Homo sapiens OX=9606 GN=POLR2H PE=1 SV=8	22	3	6	3	148	16.9	4.68	WT vs mut	4.9736	10.3855	2.42178	4.9736	0.0198859	0.0265976	4.9736	2.31429	TRUE	Up
Q6ZMG9	CERS6	253782	Ceramide synthase 6 OS=Homo sapiens OX=9606 GN=CERS6 PE=1 SV=1	6	3	5	3	384	44.9	7.65	WT vs mut	4.96125	4.96125	36.3758	3.80647	0.033327	0.0422273	4.96125	2.31071	TRUE	Up
E9PQ56	PUF60	22827	Poly(U)-binding-splicing factor PUF60 OS=Homo sapiens OX=9606 GN=PUF60 PE=1 SV=9	33	12	61	12	541	58	5.35	WT vs mut	4.95654	3.19616	6.28132	4.95654	0.000944946	0.00225414	4.95654	2.30933	TRUE	Up
Q99459	CDC5L	988	Cell division cycle 5-like protein OS=Homo sapiens OX=9606 GN=CDC5L PE=1 SV=2	36	25	95	25	802	92.2	8.18	WT vs mut	4.9333	4.24555	6.61271	4.9333	0.000328671	0.00114565	4.9333	2.30255	TRUE	Up
Q8NHQ9	DDX55	57696	ATP-dependent RNA helicase DDX55 OS=Homo sapiens OX=9606 GN=DDX55 PE=1 SV=3	5	3	4	3	600	68.5	9.25	WT vs mut	4.90699	5.874	4.90699	4.83831	0.000753865	0.00194208	4.90699	2.29484	TRUE	Up
A0A804HIC2	TAF1	6872	Transcription initiation factor TFIID subunit OS=Homo sapiens OX=9606 GN=TAF1 PE=1 SV=1	2	3	4	3	1907	216.4	5.02	WT vs mut	4.87452	4.87452	6.05983	3.76293	0.00404848	0.00692823	4.87452	2.28526	TRUE	Up
Q12873	CHD3	1107	Chromodomain-helicase-DNA-binding protein 3 OS=Homo sapiens OX=9606 GN=CHD3 PE=1 SV=3	9	16	95	3	2000	226.5	7.3	WT vs mut	4.87436	3.03532	4.87436	7.80891	0.00211242	0.00410936	4.87436	2.28521	TRUE	Up
O75643	SNRNP200	23020	U5 small nuclear ribonucleoprotein 200 kDa helicase OS=Homo sapiens OX=9606 GN=SNRNP200 PE=1 SV=2	32	59	227	59	2136	244.4	6.06	WT vs mut	4.86108	5.57919	4.86108	4.78772	3.28094e-05	0.000353613	4.86108	2.28128	TRUE	Up
Q5D862	FLG2	388698	Filaggrin-2 OS=Homo sapiens OX=9606 GN=FLG2 PE=1 SV=1	4	5	6	5	2391	247.9	8.31	WT vs mut	4.85819	0.352023	4.85819	11.0092	0.407429	0.430624	4.85819	2.28042	FALSE	Not
E9PK25	CFL1	1072	Cofilin-1 OS=Homo sapiens OX=9606 GN=CFL1 PE=1 SV=1	42	10	46	9	204	22.7	8.34	WT vs mut	4.85529	3.85538	4.85529	11.209	0.00275257	0.005039	4.85529	2.27956	TRUE	Up
Q8N163	CCAR2	57805	Cell cycle and apoptosis regulator protein 2 OS=Homo sapiens OX=9606 GN=CCAR2 PE=1 SV=2	4	3	4	3	923	102.8	5.22	WT vs mut	4.84407	6.09127	4.84407	3.60853	0.00429276	0.00725225	4.84407	2.27622	TRUE	Up
Q9Y520	PRRC2C	23215	Protein PRRC2C OS=Homo sapiens OX=9606 GN=PRRC2C PE=1 SV=4	14	27	85	26	2896	316.7	9.13	WT vs mut	4.8283	4.8283	4.35537	8.57968	0.000601759	0.00167942	4.8283	2.27151	TRUE	Up
Q99496	RNF2	6045	E3 ubiquitin-protein ligase RING2 OS=Homo sapiens OX=9606 GN=RNF2 PE=1 SV=1	10	3	10	3	336	37.6	6.84	WT vs mut	4.82811	6.02933	2.6611	4.82811	0.00253387	0.00472473	4.82811	2.27146	TRUE	Up
Q96PK6	RBM14	10432	RNA-binding protein 14 OS=Homo sapiens OX=9606 GN=RBM14 PE=1 SV=2	16	11	58	11	669	69.4	9.67	WT vs mut	4.80618	3.97125	4.80618	16.4131	0.0233399	0.0305944	4.80618	2.26489	TRUE	Up
Q9H089	LSG1	55341	Large subunit GTPase 1 homolog OS=Homo sapiens OX=9606 GN=LSG1 PE=1 SV=2	20	12	43	12	658	75.2	6.38	WT vs mut	4.78076	14.652	3.47623	4.78076	0.0109112	0.0156476	4.78076	2.25724	TRUE	Up
Q96AG4	LRRC59	55379	Leucine-rich repeat-containing protein 59 OS=Homo sapiens OX=9606 GN=LRRC59 PE=1 SV=1	34	8	36	8	307	34.9	9.57	WT vs mut	4.76859	5.98096	4.42959	4.76859	0.00073531	0.00190971	4.76859	2.25356	TRUE	Up
Q96MX6	DNAAF10	116143	Dynein axonemal assembly factor 10 OS=Homo sapiens OX=9606 GN=DNAAF10 PE=1 SV=1	10	3	7	3	357	39.7	8.09	WT vs mut	4.76661	12.2333	4.76661	2.55894	0.0136017	0.0190424	4.76661	2.25296	TRUE	Up
Q9BSJ8	ESYT1	23344	Extended synaptotagmin-1 OS=Homo sapiens OX=9606 GN=ESYT1 PE=1 SV=1	7	6	11	6	1104	122.8	5.83	WT vs mut	4.76257	4.76257	35.43	4.36726	0.0439893	0.0542873	4.76257	2.25174	TRUE	Up
P14618	PKM	5315	Pyruvate kinase PKM OS=Homo sapiens OX=9606 GN=PKM PE=1 SV=4	73	38	406	38	531	57.9	7.84	WT vs mut	4.75042	4.04245	4.75042	8.62854	0.000731712	0.00190971	4.75042	2.24805	TRUE	Up
O00401	WASL	8976	Actin nucleation-promoting factor WASL OS=Homo sapiens OX=9606 GN=WASL PE=1 SV=2	12	4	13	4	505	54.8	7.93	WT vs mut	4.74074	6.59671	4.74074	3.85757	0.0114144	0.0162652	4.74074	2.24511	TRUE	Up
Q8NBN3	TMEM87A	25963	Transmembrane protein 87A OS=Homo sapiens OX=9606 GN=TMEM87A PE=1 SV=3	8	4	11	4	555	63.4	6.74	WT vs mut	4.7242	3.21183	4.7242	37.8906	0.0516251	0.0629827	4.7242	2.24007	FALSE	Not
P29350	PTPN6	5777	Tyrosine-protein phosphatase non-receptor type 6 OS=Homo sapiens OX=9606 GN=PTPN6 PE=1 SV=1	6	3	3	3	595	67.5	7.78	WT vs mut	4.70222	2.61933	4.70222	8.32867	0.0170621	0.0232207	4.70222	2.23334	TRUE	Up
Q9NPQ8	RIC8A	60626	Synembryn-A OS=Homo sapiens OX=9606 GN=RIC8A PE=1 SV=3	8	4	11	4	531	59.7	5.33	WT vs mut	4.69933	4.69933	2.78274	5.2481	0.00136414	0.00293507	4.69933	2.23246	TRUE	Up
A0A0A0MTC1	RNF213	57674	Ring finger protein 213 OS=Homo sapiens OX=9606 GN=RNF213 PE=1 SV=1	1	4	5	4	5256	596.1	6.42	WT vs mut	4.68471	8.04898	2.78718	4.68471	0.0086804	0.0128476	4.68471	2.22796	TRUE	Up
A0A8I5KXR3	KMT2A	4297	Histone-lysine N-methyltransferase OS=Homo sapiens OX=9606 GN=KMT2A PE=1 SV=1	2	5	8	5	3996	434.4	9.07	WT vs mut	4.68018	4.262	4.68018	9.26787	0.00296574	0.00538309	4.68018	2.22656	TRUE	Up
A0A7I2V2G2	HSPA9	3313	Stress-70 protein, mitochondrial OS=Homo sapiens OX=9606 GN=HSPA9 PE=1 SV=1	32	17	83	17	610	66.6	5.66	WT vs mut	4.67425	4.67425	4.02169	7.55754	0.00305801	0.00552123	4.67425	2.22474	TRUE	Up
Q9UPN6	SCAF8	22828	SR-related and CTD-associated factor 8 OS=Homo sapiens OX=9606 GN=SCAF8 PE=1 SV=1	6	7	22	4	1271	140.4	8.29	WT vs mut	4.6635	4.6635	4.92963	2.64105	0.00131837	0.00287584	4.6635	2.22141	TRUE	Up
Q96GQ7	DDX27	55661	Probable ATP-dependent RNA helicase DDX27 OS=Homo sapiens OX=9606 GN=DDX27 PE=1 SV=2	22	17	67	17	796	89.8	9.28	WT vs mut	4.65843	5.5647	4.28987	4.65843	0.00527999	0.00848374	4.65843	2.21984	TRUE	Up
P45880	VDAC2	7417	Voltage-dependent anion-selective channel protein 2 OS=Homo sapiens OX=9606 GN=VDAC2 PE=1 SV=2	25	6	33	6	294	31.5	7.56	WT vs mut	4.65506	3.27103	4.65506	5.23459	0.00296236	0.00538267	4.65506	2.2188	TRUE	Up
A0A7I2V2H9	EIF3E	3646	Eukaryotic translation initiation factor 3 subunit E OS=Homo sapiens OX=9606 GN=EIF3E PE=1 SV=1	23	9	49	9	452	53	6.48	WT vs mut	4.64864	4.64864	2.25084	5.50501	0.0104507	0.0150638	4.64864	2.21681	TRUE	Up
P04792	HSPB1	3315	Heat shock protein beta-1 OS=Homo sapiens OX=9606 GN=HSPB1 PE=1 SV=2	77	12	58	12	205	22.8	6.4	WT vs mut	4.62372	4.51648	5.42355	4.62372	0.00896754	0.0132267	4.62372	2.20905	TRUE	Up
Q7Z5J4	RAI1	10743	Retinoic acid-induced protein 1 OS=Homo sapiens OX=9606 GN=RAI1 PE=1 SV=2	1	3	5	3	1906	203.2	8.79	WT vs mut	4.61378	10.9331	3.03558	4.61378	0.00832231	0.0124144	4.61378	2.20595	TRUE	Up
A0A804HI24	FH	2271	Fumarate hydratase, mitochondrial OS=Homo sapiens OX=9606 GN=FH PE=1 SV=1	12	4	7	4	480	51.3	9.1	WT vs mut	4.61203	8.21757	4.61203	1.60718	0.063718	0.0765871	4.61203	2.2054	FALSE	Not
Q12874	SF3A3	10946	Splicing factor 3A subunit 3 OS=Homo sapiens OX=9606 GN=SF3A3 PE=1 SV=1	16	7	20	7	501	58.8	5.38	WT vs mut	4.59929	7.75461	4.29546	4.59929	0.00224453	0.00431717	4.59929	2.20141	TRUE	Up
O00422	SAP18	10284	Histone deacetylase complex subunit SAP18 OS=Homo sapiens OX=9606 GN=SAP18 PE=1 SV=1	18	3	8	3	153	17.6	9.35	WT vs mut	4.59915	1.81663	4.59915	14.8383	0.0323978	0.0411722	4.59915	2.20137	TRUE	Up
A0A8V8TLM6	TFRC	7037	Transferrin receptor protein 1 OS=Homo sapiens OX=9606 GN=TFRC PE=1 SV=1	15	10	27	10	795	88.6	6.57	WT vs mut	4.59283	8.1561	2.09767	4.59283	0.0661982	0.0792338	4.59283	2.19938	FALSE	Not
K7EJ57	TOMM40	10452	Translocase of outer mitochondrial membrane 40 (Fragment) OS=Homo sapiens OX=9606 GN=TOMM40 PE=1 SV=8	26	3	6	3	214	21.9	6.37	WT vs mut	4.59067	3.85475	5.40465	4.59067	0.000170542	0.000730041	4.59067	2.19871	TRUE	Up
P67809	YBX1	4904	Y-box-binding protein 1 OS=Homo sapiens OX=9606 GN=YBX1 PE=1 SV=3	50	15	107	10	324	35.9	9.88	WT vs mut	4.57179	3.49237	4.57179	13.1154	0.00488155	0.008017	4.57179	2.19276	TRUE	Up
Q96RP9	GFM1	85476	Elongation factor G, mitochondrial OS=Homo sapiens OX=9606 GN=GFM1 PE=1 SV=2	5	3	8	3	751	83.4	7.01	WT vs mut	4.54227	4.54227	2.37573	5.69356	0.00574518	0.00907749	4.54227	2.18341	TRUE	Up
O60884	DNAJA2	10294	DnaJ homolog subfamily A member 2 OS=Homo sapiens OX=9606 GN=DNAJA2 PE=1 SV=1	19	8	23	8	412	45.7	6.48	WT vs mut	4.51338	5.12189	3.80995	4.51338	8.67238e-05	0.000513741	4.51338	2.17421	TRUE	Up
G3V1R7	SLC27A2	11001	long-chain-fatty-acid--CoA ligase OS=Homo sapiens OX=9606 GN=SLC27A2 PE=1 SV=1	8	3	5	3	385	44	8.32	WT vs mut	4.50466	4.50466	2.45839	13.5178	0.014622	0.0203044	4.50466	2.17142	TRUE	Up
Q9Y383	LUC7L2	51631	Putative RNA-binding protein Luc7-like 2 OS=Homo sapiens OX=9606 GN=LUC7L2 PE=1 SV=2	19	9	43	7	392	46.5	10.01	WT vs mut	4.49135	5.14589	4.08467	4.49135	0.00169277	0.00343379	4.49135	2.16715	TRUE	Up
A0A8I5KRG1	DCAF7	10238	DDB1 and CUL4 associated factor 7 OS=Homo sapiens OX=9606 GN=DCAF7 PE=1 SV=1	12	4	7	4	306	34.7	6.39	WT vs mut	4.4791	4.4791	4.69712	3.52704	0.000831975	0.00208055	4.4791	2.16321	TRUE	Up
Q15181	PPA1	5464	Inorganic pyrophosphatase OS=Homo sapiens OX=9606 GN=PPA1 PE=1 SV=2	26	5	5	5	289	32.6	5.86	WT vs mut	4.43132	1.48884	4.43132	55.4255	0.0640187	0.0768945	4.43132	2.14774	FALSE	Not
C9IZZ0	RAB7A	7879	Ras-related protein Rab-7a OS=Homo sapiens OX=9606 GN=RAB7A PE=1 SV=2	39	5	7	5	156	17.6	7.94	WT vs mut	4.40848	4.40848	3.4101	7.98606	0.011418	0.0162652	4.40848	2.14028	TRUE	Up
Q15833	STXBP2	6813	Syntaxin-binding protein 2 OS=Homo sapiens OX=9606 GN=STXBP2 PE=1 SV=2	7	3	5	3	593	66.4	6.55	WT vs mut	4.40718	11.1954	4.40718	3.35913	0.0185338	0.0250243	4.40718	2.13986	TRUE	Up
Q96CT7	CCDC124	115098	Coiled-coil domain-containing protein 124 OS=Homo sapiens OX=9606 GN=CCDC124 PE=1 SV=1	33	8	36	8	223	25.8	9.54	WT vs mut	4.40049	4.40049	4.02625	11.2292	0.00237342	0.00449423	4.40049	2.13766	TRUE	Up
Q9H582	ZNF644	84146	Zinc finger protein 644 OS=Homo sapiens OX=9606 GN=ZNF644 PE=1 SV=2	3	3	4	3	1327	149.5	8.16	WT vs mut	4.39723	4.39723	4.73306	2.08054	0.0280685	0.036073	4.39723	2.13659	TRUE	Up
O75821	EIF3G	8666	Eukaryotic translation initiation factor 3 subunit G OS=Homo sapiens OX=9606 GN=EIF3G PE=1 SV=2	39	10	40	10	320	35.6	6.13	WT vs mut	4.39389	4.39389	4.23148	6.05064	0.00109455	0.00250267	4.39389	2.1355	TRUE	Up
P61019	RAB2A	5862	Ras-related protein Rab-2A OS=Homo sapiens OX=9606 GN=RAB2A PE=1 SV=1	24	4	15	4	212	23.5	6.54	WT vs mut	4.39349	4.39349	3.75564	15.4758	0.0153826	0.0212225	4.39349	2.13537	TRUE	Up
Q92576	PHF3	23469	PHD finger protein 3 OS=Homo sapiens OX=9606 GN=PHF3 PE=1 SV=3	8	16	37	15	2039	229.3	6.96	WT vs mut	4.37339	3.98651	4.58561	4.37339	0.000357866	0.00120797	4.37339	2.12875	TRUE	Up
Q9Y3C6	PPIL1	51645	Peptidyl-prolyl cis-trans isomerase-like 1 OS=Homo sapiens OX=9606 GN=PPIL1 PE=1 SV=1	25	3	9	3	166	18.2	7.99	WT vs mut	4.34774	4.13331	4.34774	60.9744	0.0427718	0.0529762	4.34774	2.12026	TRUE	Up
Q7Z333	SETX	23064	Probable helicase senataxin OS=Homo sapiens OX=9606 GN=SETX PE=1 SV=4	1	4	5	4	2677	302.7	7.17	WT vs mut	4.34252	4.34252	5.09282	3.51272	0.00028938	0.00105386	4.34252	2.11853	TRUE	Up
P62861	FAU	2197	Ubiquitin-like FUBI-ribosomal protein eS30 fusion protein OS=Homo sapiens OX=9606 GN=FAU PE=1 SV=2	14	3	25	3	133	14.4	10.17	WT vs mut	4.33506	1.81108	4.33506	5.95015	0.00796453	0.0119854	4.33506	2.11605	TRUE	Up
Q15365	PCBP1	5093	Poly(rC)-binding protein 1 OS=Homo sapiens OX=9606 GN=PCBP1 PE=1 SV=2	42	9	31	6	356	37.5	7.09	WT vs mut	4.33323	4.33323	2.93926	4.98886	0.000408737	0.0013049	4.33323	2.11544	TRUE	Up
Q9UBL3	ASH2L	9070	Set1/Ash2 histone methyltransferase complex subunit ASH2 OS=Homo sapiens OX=9606 GN=ASH2L PE=1 SV=1	4	3	7	3	628	68.7	5.69	WT vs mut	4.32531	4.32531	3.89523	4.89205	0.000221057	0.000883882	4.32531	2.1128	TRUE	Up
Q9NX58	LYAR	55646	Cell growth-regulating nucleolar protein OS=Homo sapiens OX=9606 GN=LYAR PE=1 SV=3	36	14	53	14	379	43.6	9.57	WT vs mut	4.31207	8.47502	2.16891	4.31207	0.0155158	0.0213891	4.31207	2.10838	TRUE	Up
P51532	SMARCA4	6597	Transcription activator BRG1 OS=Homo sapiens OX=9606 GN=SMARCA4 PE=1 SV=2	11	18	83	4	1647	184.5	7.88	WT vs mut	4.30644	4.30644	2.64059	4.52289	0.0015256	0.00315844	4.30644	2.1065	TRUE	Up
A0A8I5KW55	EMC1	23065	ER membrane protein complex subunit 1 OS=Homo sapiens OX=9606 GN=EMC1 PE=1 SV=1	8	7	14	7	991	111.5	7.81	WT vs mut	4.29453	4.29453	7.4535	4.1782	0.00504383	0.00824389	4.29453	2.1025	TRUE	Up
F8VYN9	ARL1	400	ADP-ribosylation factor-like protein 1 OS=Homo sapiens OX=9606 GN=ARL1 PE=1 SV=1	29	4	14	4	194	21.8	6.77	WT vs mut	4.29407	4.29407	3.72269	4.83408	0.000307858	0.00109657	4.29407	2.10235	TRUE	Up
Q16762	TST	7263	Thiosulfate sulfurtransferase OS=Homo sapiens OX=9606 GN=TST PE=1 SV=4	12	4	7	4	297	33.4	7.25	WT vs mut	4.28715	2.16396	5.08163	4.28715	0.00855551	0.0126847	4.28715	2.10002	TRUE	Up
G3V5V3	NEMF	9147	Nuclear export mediator factor (Fragment) OS=Homo sapiens OX=9606 GN=NEMF PE=1 SV=8	5	5	12	5	998	113.9	5.85	WT vs mut	4.27693	4.27693	3.31498	12.2453	0.00505843	0.00825195	4.27693	2.09658	TRUE	Up
Q9H583	HEATR1	55127	HEAT repeat-containing protein 1 OS=Homo sapiens OX=9606 GN=HEATR1 PE=1 SV=3	10	19	35	19	2144	242.2	6.54	WT vs mut	4.23969	4.23969	5.0012	2.65131	0.00211073	0.00410936	4.23969	2.08396	TRUE	Up
A0A087WVQ9	EEF1A1	1915	Elongation factor 1-alpha OS=Homo sapiens OX=9606 GN=EEF1A1 PE=1 SV=2	58	17	157	8	459	49.8	9.09	WT vs mut	4.23074	4.18548	4.23074	6.56599	0.000618845	0.00171589	4.23074	2.08091	TRUE	Up
Q13303	KCNAB2	8514	Voltage-gated potassium channel subunit beta-2 OS=Homo sapiens OX=9606 GN=KCNAB2 PE=1 SV=2	14	3	5	3	367	41	9	WT vs mut	4.2135	8.94766	2.20118	4.2135	0.0469043	0.0575521	4.2135	2.07502	TRUE	Up
Q14134	TRIM29	23650	Tripartite motif-containing protein 29 OS=Homo sapiens OX=9606 GN=TRIM29 PE=1 SV=2	8	5	10	5	588	65.8	7.15	WT vs mut	4.19435	10.6123	0.840766	4.19435	0.109232	0.126487	4.19435	2.06845	FALSE	Not
A0A0A0MRM8	MYO6	4646	Unconventional myosin-VI OS=Homo sapiens OX=9606 GN=MYO6 PE=1 SV=1	16	17	34	17	1253	144.9	8.56	WT vs mut	4.19084	5.24662	3.02073	4.19084	0.00559233	0.00886058	4.19084	2.06724	TRUE	Up
A0A6Q8PH45	KIFBP	26128	KIF-binding protein OS=Homo sapiens OX=9606 GN=KIFBP PE=1 SV=1	21	7	13	7	604	69.9	5.68	WT vs mut	4.18178	4.81413	4.18178	3.67626	0.00106486	0.0024512	4.18178	2.06412	TRUE	Up
B3KTM8	MORF4L1	10933	Mortality factor 4 like 1 OS=Homo sapiens OX=9606 GN=MORF4L1 PE=1 SV=1	22	7	31	7	348	40	9.11	WT vs mut	4.18104	2.87888	4.18104	8.87292	0.0027418	0.00502467	4.18104	2.06386	TRUE	Up
E9PKG1	PRMT1	3276	type I protein arginine methyltransferase OS=Homo sapiens OX=9606 GN=PRMT1 PE=1 SV=1	19	5	30	5	325	37.7	6.15	WT vs mut	4.16944	5.7016	3.02356	4.16944	0.012979	0.0182303	4.16944	2.05985	TRUE	Up
Q53EP0	FNDC3B	64778	Fibronectin type III domain-containing protein 3B OS=Homo sapiens OX=9606 GN=FNDC3B PE=1 SV=2	3	3	7	3	1204	132.8	5.95	WT vs mut	4.16302	3.2027	4.16302	12.9962	0.0417564	0.0517937	4.16302	2.05763	TRUE	Up
Q96HQ2	CDKN2AIPNL	91368	CDKN2AIP N-terminal-like protein OS=Homo sapiens OX=9606 GN=CDKN2AIPNL PE=1 SV=1	30	3	11	3	116	13.2	5	WT vs mut	4.11438	3.26605	4.11438	9.73198	0.00465787	0.00773896	4.11438	2.04067	TRUE	Up
P25398	RPS12	6206	Small ribosomal subunit protein eS12 OS=Homo sapiens OX=9606 GN=RPS12 PE=1 SV=3	25	3	13	3	132	14.5	7.21	WT vs mut	4.10066	3.82324	4.10066	4.72416	0.000107718	0.000557293	4.10066	2.03586	TRUE	Up
Q9UGU0	TCF20	6942	Transcription factor 20 OS=Homo sapiens OX=9606 GN=TCF20 PE=1 SV=3	3	4	7	4	1960	211.6	9.04	WT vs mut	4.09569	24.1834	4.09569	3.04401	0.0319594	0.0406756	4.09569	2.0341	TRUE	Up
A0A087WYS3	ZMYND8	23613	Zinc finger MYND-type containing 8 OS=Homo sapiens OX=9606 GN=ZMYND8 PE=1 SV=1	6	6	10	6	1087	121.2	6.6	WT vs mut	4.09557	1.62236	6.31362	4.09557	0.0270657	0.034942	4.09557	2.03406	TRUE	Up
Q96RQ1	ERGIC2	51290	Endoplasmic reticulum-Golgi intermediate compartment protein 2 OS=Homo sapiens OX=9606 GN=ERGIC2 PE=1 SV=2	12	3	7	3	377	42.5	6.77	WT vs mut	4.08419	4.08419	1.55093	5.09086	0.0384704	0.0480318	4.08419	2.03005	TRUE	Up
P11498	PC	5091	Pyruvate carboxylase, mitochondrial OS=Homo sapiens OX=9606 GN=PC PE=1 SV=2	7	5	8	5	1178	129.6	6.84	WT vs mut	4.06354	4.06354	4.94886	2.15009	0.0146502	0.020327	4.06354	2.02274	TRUE	Up
O95049	TJP3	27134	Tight junction protein ZO-3 OS=Homo sapiens OX=9606 GN=TJP3 PE=1 SV=3	8	6	15	6	919	101.3	6.76	WT vs mut	4.05217	5.61745	2.73831	4.05217	0.00458621	0.00768718	4.05217	2.0187	TRUE	Up
P13010	XRCC5	7520	X-ray repair cross-complementing protein 5 OS=Homo sapiens OX=9606 GN=XRCC5 PE=1 SV=3	37	22	88	22	732	82.7	5.81	WT vs mut	4.0454	4.69974	3.57585	4.0454	0.00141489	0.00299978	4.0454	2.01628	TRUE	Up
P62269	RPS18	6222	Small ribosomal subunit protein uS13 OS=Homo sapiens OX=9606 GN=RPS18 PE=1 SV=3	28	5	37	5	152	17.7	10.99	WT vs mut	4.03157	4.03157	4.53201	2.69143	0.000402161	0.00129847	4.03157	2.01134	TRUE	Up
Q15125	EBP	10682	3-beta-hydroxysteroid-Delta(8),Delta(7)-isomerase OS=Homo sapiens OX=9606 GN=EBP PE=1 SV=3	17	3	20	3	230	26.3	7.9	WT vs mut	4.02776	3.70915	4.02776	4.49946	0.0189035	0.025463	4.02776	2.00998	TRUE	Up
Q96FJ2	DYNLL2	140735	Dynein light chain 2, cytoplasmic OS=Homo sapiens OX=9606 GN=DYNLL2 PE=1 SV=1	33	3	20	3	89	10.3	7.37	WT vs mut	3.98542	3.82806	3.98542	4.00401	3.72717e-05	0.000374471	3.98542	1.99473	TRUE	Up
Q7Z406	MYH14	79784	Myosin-14 OS=Homo sapiens OX=9606 GN=MYH14 PE=1 SV=2	30	51	149	26	1995	227.7	5.6	WT vs mut	3.9835	5.1557	3.9835	1.03523	0.0635844	0.0765343	3.9835	1.99404	FALSE	Not
Q53GS9	USP39	10713	Ubiquitin carboxyl-terminal hydrolase 39 OS=Homo sapiens OX=9606 GN=USP39 PE=1 SV=2	31	14	80	14	565	65.3	8.91	WT vs mut	3.97447	3.44352	3.97447	4.99129	0.000345354	0.00118924	3.97447	1.99076	TRUE	Up
A6NLN1	PTBP1	5725	Polypyrimidine tract-binding protein 1 OS=Homo sapiens OX=9606 GN=PTBP1 PE=1 SV=4	60	19	150	17	527	56.5	9.38	WT vs mut	3.93935	2.80315	3.93935	5.96372	0.000970344	0.00229549	3.93935	1.97796	TRUE	Up
P26447	S100A4	6275	Protein S100-A4 OS=Homo sapiens OX=9606 GN=S100A4 PE=1 SV=1	37	4	25	4	101	11.7	6.11	WT vs mut	3.93166	2.89048	3.93166	5.2376	0.000972381	0.00229713	3.93166	1.97514	TRUE	Up
P46087	NOP2	4839	28S rRNA (cytosine(4447)-C(5))-methyltransferase OS=Homo sapiens OX=9606 GN=NOP2 PE=1 SV=2	10	8	19	8	812	89.2	9.23	WT vs mut	3.91524	3.32927	3.91524	4.10437	1.01096e-05	0.000260491	3.91524	1.9691	TRUE	Up
Q9NY12	GAR1	54433	H/ACA ribonucleoprotein complex subunit 1 OS=Homo sapiens OX=9606 GN=GAR1 PE=1 SV=1	27	6	20	6	217	22.3	10.92	WT vs mut	3.90309	2.16409	4.08504	3.90309	0.0040136	0.00688968	3.90309	1.96462	TRUE	Up
Q7L1Q6	BZW1	9689	eIF5-mimic protein 2 OS=Homo sapiens OX=9606 GN=BZW1 PE=1 SV=1	11	6	14	5	419	48	5.92	WT vs mut	3.87247	3.87247	8.27289	2.67032	0.00594404	0.00934846	3.87247	1.95325	TRUE	Up
P49207	RPL34	6164	Large ribosomal subunit protein eL34 OS=Homo sapiens OX=9606 GN=RPL34 PE=1 SV=3	37	6	16	6	117	13.3	11.47	WT vs mut	3.8508	2.46599	3.8508	6.51291	0.00661624	0.0102175	3.8508	1.94516	TRUE	Up
Q9NUD5	ZCCHC3	85364	Zinc finger CCHC domain-containing protein 3 OS=Homo sapiens OX=9606 GN=ZCCHC3 PE=1 SV=2	7	3	5	3	403	43.5	8.53	WT vs mut	3.83973	2.85534	3.83973	7.88371	0.00309976	0.00556893	3.83973	1.94101	TRUE	Up
E9PHI4	SUN1	23353	Sad1 and UNC84 domain containing 1 OS=Homo sapiens OX=9606 GN=SUN1 PE=1 SV=1	5	3	8	3	822	91.1	7.18	WT vs mut	3.79032	2.58973	5.63316	3.79032	0.00802907	0.0120719	3.79032	1.92232	TRUE	Up
Q9Y6B6	SAR1B	51128	Small COPII coat GTPase SAR1B OS=Homo sapiens OX=9606 GN=SAR1B PE=1 SV=1	15	3	8	3	198	22.4	6.11	WT vs mut	3.78239	5.24765	3.78239	2.08635	0.0286219	0.0367289	3.78239	1.9193	TRUE	Up
B1AHC9	XRCC6	2547	X-ray repair cross complementing 6 OS=Homo sapiens OX=9606 GN=XRCC6 PE=1 SV=1	32	16	74	16	559	64.2	9.28	WT vs mut	3.78057	4.04811	1.84704	3.78057	0.00991409	0.0144605	3.78057	1.91861	TRUE	Up
P61006	RAB8A	4218	Ras-related protein Rab-8A OS=Homo sapiens OX=9606 GN=RAB8A PE=1 SV=1	38	7	14	4	207	23.7	9.07	WT vs mut	3.77338	3.77338	3.71552	8.62557	0.00253186	0.00472473	3.77338	1.91586	TRUE	Up
Q6ZN55	ZNF574	64763	Zinc finger protein 574 OS=Homo sapiens OX=9606 GN=ZNF574 PE=1 SV=2	6	6	14	6	896	98.8	8.07	WT vs mut	3.75903	32.5466	3.75903	2.69842	0.0646076	0.0774929	3.75903	1.91036	FALSE	Not
P43155	CRAT	1384	Carnitine O-acetyltransferase OS=Homo sapiens OX=9606 GN=CRAT PE=1 SV=5	7	4	8	4	626	70.8	8.44	WT vs mut	3.72576	0.126588	3.72576	11.6353	0.7453	0.756821	3.72576	1.89754	FALSE	Not
Q06830	PRDX1	5052	Peroxiredoxin-1 OS=Homo sapiens OX=9606 GN=PRDX1 PE=1 SV=1	28	5	24	4	199	22.1	8.13	WT vs mut	3.71403	2.24158	3.71403	11.6964	0.0218785	0.028923	3.71403	1.89298	TRUE	Up
E9PKE3	HSPA8	3312	Heat shock cognate 71 kDa protein OS=Homo sapiens OX=9606 GN=HSPA8 PE=1 SV=1	42	24	174	16	627	68.8	5.52	WT vs mut	3.70173	2.59339	3.70173	6.42861	0.00421583	0.00715058	3.70173	1.8882	TRUE	Up
Q9Y2X3	NOP58	51602	Nucleolar protein 58 OS=Homo sapiens OX=9606 GN=NOP58 PE=1 SV=1	35	15	49	15	529	59.5	8.92	WT vs mut	3.69838	2.64721	3.69838	8.63361	0.00557872	0.00884722	3.69838	1.88689	TRUE	Up
P98175	RBM10	8241	RNA-binding protein 10 OS=Homo sapiens OX=9606 GN=RBM10 PE=1 SV=3	10	7	29	7	930	103.5	5.97	WT vs mut	3.69302	3.69302	2.39026	5.41163	0.00378082	0.00654932	3.69302	1.8848	TRUE	Up
P62937	PPIA	5478	Peptidyl-prolyl cis-trans isomerase A OS=Homo sapiens OX=9606 GN=PPIA PE=1 SV=2	30	5	14	4	165	18	7.81	WT vs mut	3.65057	2.42975	5.22513	3.65057	0.00852371	0.0126486	3.65057	1.86812	TRUE	Up
Q9UG56	PISD	23761	Phosphatidylserine decarboxylase proenzyme, mitochondrial OS=Homo sapiens OX=9606 GN=PISD PE=1 SV=4	7	3	3	3	409	46.6	9.42	WT vs mut	3.64027	4.25798	3.64027	3.28308	0.00310946	0.00557289	3.64027	1.86405	TRUE	Up
A0A8V8TRF6	CLASP1	23332	Cytoplasmic linker associated protein 1 OS=Homo sapiens OX=9606 GN=CLASP1 PE=1 SV=1	2	3	5	3	1454	160.3	8.68	WT vs mut	3.63653	4.38267	1.55782	3.63653	0.0258503	0.0335504	3.63653	1.86256	TRUE	Up
Q9Y333	LSM2	57819	U6 snRNA-associated Sm-like protein LSm2 OS=Homo sapiens OX=9606 GN=LSM2 PE=1 SV=1	37	3	10	3	95	10.8	6.52	WT vs mut	3.63282	1.15045	3.63282	29.4981	0.131188	0.150281	3.63282	1.86109	FALSE	Not
P18887	XRCC1	7515	DNA repair protein XRCC1 OS=Homo sapiens OX=9606 GN=XRCC1 PE=1 SV=3	21	11	30	11	633	69.5	6.28	WT vs mut	3.62913	6.52834	3.62913	1.83486	0.0103494	0.0149549	3.62913	1.85962	TRUE	Up
Q9Y2K7	KDM2A	22992	Lysine-specific demethylase 2A OS=Homo sapiens OX=9606 GN=KDM2A PE=1 SV=3	8	9	26	9	1162	132.7	7.58	WT vs mut	3.61811	3.61811	3.06283	16.9908	0.0109491	0.0156769	3.61811	1.85523	TRUE	Up
P38159	RBMX	27316	RNA-binding motif protein, X chromosome OS=Homo sapiens OX=9606 GN=RBMX PE=1 SV=3	56	24	178	6	391	42.3	10.05	WT vs mut	3.61624	3.1118	3.61624	7.09709	0.00127077	0.00280423	3.61624	1.85449	TRUE	Up
Q9P287	BCCIP	56647	BRCA2 and CDKN1A-interacting protein OS=Homo sapiens OX=9606 GN=BCCIP PE=1 SV=1	24	5	22	5	314	36	4.61	WT vs mut	3.60914	2.73473	3.66676	3.60914	0.0045154	0.00757594	3.60914	1.85166	TRUE	Up
Q09161	NCBP1	4686	Nuclear cap-binding protein subunit 1 OS=Homo sapiens OX=9606 GN=NCBP1 PE=1 SV=1	10	9	28	9	790	91.8	6.43	WT vs mut	3.57929	3.57929	1.64823	7.26915	0.0289271	0.0370649	3.57929	1.83967	TRUE	Up
P39019	RPS19	6223	Small ribosomal subunit protein eS19 OS=Homo sapiens OX=9606 GN=RPS19 PE=1 SV=2	52	9	30	9	145	16.1	10.32	WT vs mut	3.55976	2.93551	3.91424	3.55976	0.000668748	0.00179031	3.55976	1.83178	TRUE	Up
O75116	ROCK2	9475	Rho-associated protein kinase 2 OS=Homo sapiens OX=9606 GN=ROCK2 PE=1 SV=4	20	25	51	22	1388	160.8	6.02	WT vs mut	3.55362	3.55362	80.3557	2.8276	0.1335	0.152724	3.55362	1.82929	FALSE	Not
H0Y4W2	TRRAP	8295	Transformation/transcription domain associated protein OS=Homo sapiens OX=9606 GN=TRRAP PE=1 SV=2	2	5	10	5	3873	438.6	8.12	WT vs mut	3.55308	1.96754	3.55308	4.15838	0.00284655	0.00518881	3.55308	1.82907	TRUE	Up
J3QLE4	DUS1L	64118	tRNA-dihydrouridine(16/17) synthase [NAD(P)(+)] (Fragment) OS=Homo sapiens OX=9606 GN=DUS1L PE=1 SV=1	15	3	5	3	309	35.2	7.3	WT vs mut	3.5254	3.50372	3.5254	17.6165	0.0152128	0.0210053	3.5254	1.81779	TRUE	Up
A0A8V8TQJ0	MSH6	2956	DNA mismatch repair protein OS=Homo sapiens OX=9606 GN=MSH6 PE=1 SV=1	18	21	88	21	1362	152.9	6.92	WT vs mut	3.50496	2.92036	3.50496	3.93011	0.000915131	0.00219837	3.50496	1.8094	TRUE	Up
Q7Z7F7	MRPL55	128308	Large ribosomal subunit protein mL55 OS=Homo sapiens OX=9606 GN=MRPL55 PE=1 SV=1	38	5	21	5	128	15.1	11.15	WT vs mut	3.50257	3.50257	3.15234	4.0201	9.0212e-05	0.000518795	3.50257	1.80841	TRUE	Up
Q8IVM0	CCDC50	152137	Coiled-coil domain-containing protein 50 OS=Homo sapiens OX=9606 GN=CCDC50 PE=1 SV=1	24	6	13	6	306	35.8	6.65	WT vs mut	3.50244	1.33663	12.2181	3.50244	0.0868711	0.102399	3.50244	1.80836	FALSE	Not
Q96EY7	PTCD3	55037	Small ribosomal subunit protein mS39 OS=Homo sapiens OX=9606 GN=PTCD3 PE=1 SV=3	18	10	29	10	689	78.5	6.42	WT vs mut	3.4874	4.1544	3.4874	3.03727	0.00100985	0.0023531	3.4874	1.80215	TRUE	Up
O43865	AHCYL1	10768	S-adenosylhomocysteine hydrolase-like protein 1 OS=Homo sapiens OX=9606 GN=AHCYL1 PE=1 SV=2	14	7	29	6	530	58.9	6.89	WT vs mut	3.48392	3.15144	3.48392	3.8168	0.00139075	0.00296926	3.48392	1.80071	TRUE	Up
P61964	WDR5	11091	WD repeat-containing protein 5 OS=Homo sapiens OX=9606 GN=WDR5 PE=1 SV=1	9	3	11	3	334	36.6	8.27	WT vs mut	3.47406	1.95278	3.48594	3.47406	0.00275709	0.00504187	3.47406	1.79662	TRUE	Up
Q9NQ50	MRPL40	64976	Large ribosomal subunit protein mL40 OS=Homo sapiens OX=9606 GN=MRPL40 PE=1 SV=1	17	4	17	4	206	24.5	9.63	WT vs mut	3.4484	7.80001	1.56437	3.4484	0.119201	0.137379	3.4484	1.78593	FALSE	Not
Q96EV2	RBM33	155435	RNA-binding protein 33 OS=Homo sapiens OX=9606 GN=RBM33 PE=1 SV=3	4	3	4	3	1170	129.9	6.93	WT vs mut	3.4431	11.2781	1.67891	3.4431	0.0538181	0.0654711	3.4431	1.78371	FALSE	Not
Q96MU7	YTHDC1	91746	YTH domain-containing protein 1 OS=Homo sapiens OX=9606 GN=YTHDC1 PE=1 SV=3	12	10	19	10	727	84.6	6.23	WT vs mut	3.43135	3.43135	1.40722	3.84637	0.0197766	0.0264928	3.43135	1.77878	TRUE	Up
E9PHA2	NCAPH	23397	Condensin complex subunit 2 OS=Homo sapiens OX=9606 GN=NCAPH PE=1 SV=1	9	6	23	6	730	81.5	5.06	WT vs mut	3.42727	3.42727	2.29579	50.7532	0.0903003	0.106221	3.42727	1.77706	FALSE	Not
P62277	RPS13	6207	Small ribosomal subunit protein uS15 OS=Homo sapiens OX=9606 GN=RPS13 PE=1 SV=2	40	6	48	6	151	17.2	10.54	WT vs mut	3.42275	3.00889	3.42275	4.88805	0.000556909	0.00158782	3.42275	1.77515	TRUE	Up
D3YTB5	IRAK1	3654	non-specific serine/threonine protein kinase OS=Homo sapiens OX=9606 GN=IRAK1 PE=1 SV=1	5	3	5	3	708	76	7.02	WT vs mut	3.41827	2.68507	3.41827	3.67507	0.000839167	0.00209531	3.41827	1.77327	TRUE	Up
P55198	MLLT6	4302	Protein AF-17 OS=Homo sapiens OX=9606 GN=MLLT6 PE=1 SV=3	4	3	5	3	1093	112	8.62	WT vs mut	3.41601	3.41601	1.25006	18.0074	0.070736	0.0843695	3.41601	1.77231	FALSE	Not
P11387	TOP1	7150	DNA topoisomerase 1 OS=Homo sapiens OX=9606 GN=TOP1 PE=1 SV=2	33	30	165	30	765	90.7	9.31	WT vs mut	3.40507	2.8472	3.40507	4.67825	0.0319539	0.0406756	3.40507	1.76768	TRUE	Up
F8VQX7	OSBPL8	114882	Oxysterol-binding protein (Fragment) OS=Homo sapiens OX=9606 GN=OSBPL8 PE=1 SV=1	12	7	14	7	721	81.6	6.39	WT vs mut	3.40432	1.95543	5.26379	3.40432	0.0566473	0.068571	3.40432	1.76737	FALSE	Not
A0A8I5KW72	CSDE1	7812	Cold shock domain containing E1 OS=Homo sapiens OX=9606 GN=CSDE1 PE=1 SV=1	37	25	131	25	783	87.6	6.35	WT vs mut	3.39072	0.414656	3.39072	4.03313	0.441956	0.464529	3.39072	1.76159	FALSE	Not
Q15014	MORF4L2	9643	Mortality factor 4-like protein 2 OS=Homo sapiens OX=9606 GN=MORF4L2 PE=1 SV=1	16	4	8	4	288	32.3	9.72	WT vs mut	3.352	1.36218	3.352	84.479	0.0942663	0.110506	3.352	1.74502	FALSE	Not
Q9UBS4	DNAJB11	51726	DnaJ homolog subfamily B member 11 OS=Homo sapiens OX=9606 GN=DNAJB11 PE=1 SV=1	11	3	5	3	358	40.5	6.18	WT vs mut	3.33549	3.33549	2.14335	3.91667	0.00250479	0.00469615	3.33549	1.7379	TRUE	Up
A0A7I2V599	HSPD1	3329	60 kDa heat shock protein, mitochondrial OS=Homo sapiens OX=9606 GN=HSPD1 PE=1 SV=1	32	12	47	12	537	57.8	7.77	WT vs mut	3.33089	42.5024	3.33089	1.21801	0.254654	0.280251	3.33089	1.73591	FALSE	Not
Q8TED0	UTP15	84135	U3 small nucleolar RNA-associated protein 15 homolog OS=Homo sapiens OX=9606 GN=UTP15 PE=1 SV=3	14	7	20	7	518	58.4	9.11	WT vs mut	3.33046	1.35467	3.33046	4.97192	0.0195581	0.0262413	3.33046	1.73572	TRUE	Up
A0AAG2TPY2	-	-	Adenosine deaminase RNA specific OS=Homo sapiens OX=9606 GN=ADAR PE=1 SV=1	6	6	12	6	1236	137.1	8.57	WT vs mut	3.3133	3.0935	25.6105	3.3133	0.0227594	0.0299947	3.3133	1.72827	TRUE	Up
P51398	DAP3	7818	Small ribosomal subunit protein mS29 OS=Homo sapiens OX=9606 GN=DAP3 PE=1 SV=1	23	8	27	8	398	45.5	8.88	WT vs mut	3.30836	3.30836	4.04172	3.25505	0.00492864	0.0080788	3.30836	1.72612	TRUE	Up
Q9NW64	RBM22	55696	Pre-mRNA-splicing factor RBM22 OS=Homo sapiens OX=9606 GN=RBM22 PE=1 SV=1	13	5	12	5	420	46.9	8.54	WT vs mut	3.30129	1.80653	3.30129	16.0237	0.040028	0.0497582	3.30129	1.72303	TRUE	Up
P13667	PDIA4	9601	Protein disulfide-isomerase A4 OS=Homo sapiens OX=9606 GN=PDIA4 PE=1 SV=2	10	5	12	5	645	72.9	5.07	WT vs mut	3.29247	4.05655	2.68003	3.29247	0.00227903	0.00436388	3.29247	1.71917	TRUE	Up
A0A7P0Z481	HMGCR	3156	3-hydroxy-3-methylglutaryl coenzyme A reductase OS=Homo sapiens OX=9606 GN=HMGCR PE=1 SV=1	4	3	3	3	873	95.9	6.74	WT vs mut	3.27316	3.27316	5.0262	2.50914	0.0173864	0.0236433	3.27316	1.71068	TRUE	Up
O60832	DKC1	1736	H/ACA ribonucleoprotein complex subunit DKC1 OS=Homo sapiens OX=9606 GN=DKC1 PE=1 SV=3	24	8	42	8	514	57.6	9.42	WT vs mut	3.26131	1.93314	3.51015	3.26131	0.0117167	0.016663	3.26131	1.70545	TRUE	Up
P60709	ACTB	60	Actin, cytoplasmic 1 OS=Homo sapiens OX=9606 GN=ACTB PE=1 SV=1	69	22	260	9	375	41.7	5.48	WT vs mut	3.25468	2.63644	3.25468	6.95076	0.0100752	0.0146617	3.25468	1.70252	TRUE	Up
Q15642	TRIP10	9322	Cdc42-interacting protein 4 OS=Homo sapiens OX=9606 GN=TRIP10 PE=1 SV=3	5	3	5	3	601	68.3	5.73	WT vs mut	3.25457	2.60238	3.29098	3.25457	0.000120066	0.000596142	3.25457	1.70247	TRUE	Up
Q15269	PWP2	5822	Periodic tryptophan protein 2 homolog OS=Homo sapiens OX=9606 GN=PWP2 PE=1 SV=2	5	4	5	4	919	102.4	6.15	WT vs mut	3.21411	2.33349	6.7371	3.21411	0.0180066	0.0243847	3.21411	1.68442	TRUE	Up
Q01970	PLCB3	5331	1-phosphatidylinositol 4,5-bisphosphate phosphodiesterase beta-3 OS=Homo sapiens OX=9606 GN=PLCB3 PE=1 SV=2	15	16	37	16	1234	138.7	5.9	WT vs mut	3.21382	3.21382	2.48579	12.4725	0.0267829	0.0346817	3.21382	1.68429	TRUE	Up
Q9Y4F5	CEP170B	283638	Centrosomal protein of 170 kDa protein B OS=Homo sapiens OX=9606 GN=CEP170B PE=1 SV=4	2	3	5	3	1589	171.6	6.84	WT vs mut	3.20459	3.11504	3.20459	4.94045	0.000316375	0.0011205	3.20459	1.68014	TRUE	Up
Q9H6T3	RPAP3	79657	RNA polymerase II-associated protein 3 OS=Homo sapiens OX=9606 GN=RPAP3 PE=1 SV=2	12	6	21	6	665	75.7	6.84	WT vs mut	3.16646	1.01565	3.16646	4.07041	0.054263	0.0659184	3.16646	1.66287	FALSE	Not
P62888	RPL30	6156	Large ribosomal subunit protein eL30 OS=Homo sapiens OX=9606 GN=RPL30 PE=1 SV=2	66	6	32	6	115	12.8	9.63	WT vs mut	3.15233	2.27902	3.15233	3.17955	0.00152477	0.00315844	3.15233	1.65642	TRUE	Up
P27348	YWHAQ	10971	14-3-3 protein theta OS=Homo sapiens OX=9606 GN=YWHAQ PE=1 SV=1	19	4	18	4	245	27.7	4.78	WT vs mut	3.14772	3.14772	4.203	2.49206	0.00043409	0.00135792	3.14772	1.65431	TRUE	Up
P61353	RPL27	6155	Large ribosomal subunit protein eL27 OS=Homo sapiens OX=9606 GN=RPL27 PE=1 SV=2	60	10	67	10	136	15.8	10.56	WT vs mut	3.13858	3.13858	3.25151	2.90439	1.97313e-05	0.000303476	3.13858	1.65011	TRUE	Up
Q71F23	CENPU	79682	Centromere protein U OS=Homo sapiens OX=9606 GN=CENPU PE=1 SV=1	7	3	10	3	418	47.5	9.13	WT vs mut	3.10458	2.12325	4.13684	3.10458	0.00156063	0.00321538	3.10458	1.6344	TRUE	Up
K7EKI8	PPL	5493	Periplakin OS=Homo sapiens OX=9606 GN=PPL PE=1 SV=1	2	3	4	3	1754	204.4	5.62	WT vs mut	3.09655	2.53878	3.09655	3.44815	0.00115404	0.00259354	3.09655	1.63066	TRUE	Up
Q9NXH8	TOR4A	54863	Torsin-4A OS=Homo sapiens OX=9606 GN=TOR4A PE=1 SV=2	9	3	4	3	423	46.9	9.94	WT vs mut	3.09116	2.3865	3.09116	3.24078	0.00141489	0.00299978	3.09116	1.62815	TRUE	Up
H0YNG3	SEC11A	23478	Signal peptidase complex catalytic subunit SEC11 OS=Homo sapiens OX=9606 GN=SEC11A PE=1 SV=1	17	3	14	3	163	18.6	9.55	WT vs mut	3.05477	3.84833	3.00809	3.05477	0.000124938	0.000607682	3.05477	1.61107	TRUE	Up
P78362	SRPK2	6733	SRSF protein kinase 2 OS=Homo sapiens OX=9606 GN=SRPK2 PE=1 SV=3	13	7	20	4	688	77.5	4.97	WT vs mut	3.02327	3.15293	3.02327	0.781075	0.173795	0.196065	3.02327	1.59611	FALSE	Not
O60869	EDF1	8721	Endothelial differentiation-related factor 1 OS=Homo sapiens OX=9606 GN=EDF1 PE=1 SV=1	50	10	33	10	148	16.4	9.95	WT vs mut	3.02221	3.02221	2.37242	4.18896	0.00831705	0.0124144	3.02221	1.5956	TRUE	Up
A0A8Q3SHQ2	MYCBP2	23077	RCR-type E3 ubiquitin transferase OS=Homo sapiens OX=9606 GN=MYCBP2 PE=1 SV=1	3	12	21	12	4609	505.9	7.01	WT vs mut	3.01815	2.36992	3.01815	4.17751	0.0011394	0.00256741	3.01815	1.59367	TRUE	Up
Q9UN86	G3BP2	9908	Ras GTPase-activating protein-binding protein 2 OS=Homo sapiens OX=9606 GN=G3BP2 PE=1 SV=2	44	18	113	16	482	54.1	5.55	WT vs mut	3.01814	3.01814	2.8441	9.06606	0.00632332	0.00981839	3.01814	1.59366	TRUE	Up
Q9NW13	RBM28	55131	RNA-binding protein 28 OS=Homo sapiens OX=9606 GN=RBM28 PE=1 SV=3	12	8	31	8	759	85.7	9.22	WT vs mut	3.01221	2.10811	3.66343	3.01221	0.0140993	0.0196584	3.01221	1.59082	TRUE	Up
O15371	EIF3D	8664	Eukaryotic translation initiation factor 3 subunit D OS=Homo sapiens OX=9606 GN=EIF3D PE=1 SV=1	32	13	63	13	548	63.9	6.05	WT vs mut	3.00656	3.00656	3.46461	2.28847	0.000677093	0.00180982	3.00656	1.58812	TRUE	Up
A7KAX9	ARHGAP32	9743	Rho GTPase-activating protein 32 OS=Homo sapiens OX=9606 GN=ARHGAP32 PE=1 SV=1	1	3	6	3	2087	230.4	6.74	WT vs mut	2.99204	5.24297	2.00127	2.99204	0.0234158	0.0306703	2.99204	1.58113	TRUE	Up
B3KME9	DCAF13	25879	DDB1 and CUL4 associated factor 13 OS=Homo sapiens OX=9606 GN=DCAF13 PE=1 SV=1	22	4	6	4	221	25.3	7.71	WT vs mut	2.96686	83.1563	1.67989	2.96686	0.140233	0.159678	2.96686	1.56894	FALSE	Not
P60866	RPS20	6224	Small ribosomal subunit protein uS10 OS=Homo sapiens OX=9606 GN=RPS20 PE=1 SV=1	25	3	37	3	119	13.4	9.94	WT vs mut	2.96654	2.94108	2.96654	6.19851	0.00225104	0.00432484	2.96654	1.56878	TRUE	Up
P20340	RAB6A	5870	Ras-related protein Rab-6A OS=Homo sapiens OX=9606 GN=RAB6A PE=1 SV=3	33	7	20	6	208	23.6	5.54	WT vs mut	2.95022	2.5328	5.61557	2.95022	0.0112892	0.0161316	2.95022	1.56082	TRUE	Up
Q9Y3T9	NOC2L	26155	Nucleolar complex protein 2 homolog OS=Homo sapiens OX=9606 GN=NOC2L PE=1 SV=4	12	7	20	7	749	84.9	5.62	WT vs mut	2.94974	3.18921	1.54289	2.94974	0.0279431	0.0359388	2.94974	1.56059	TRUE	Up
Q7KZ85	SUPT6H	6830	Transcription elongation factor SPT6 OS=Homo sapiens OX=9606 GN=SUPT6H PE=1 SV=2	1	3	7	3	1726	198.9	4.91	WT vs mut	2.94136	2.94136	12.3744	0.431962	0.31655	0.341451	2.94136	1.55648	FALSE	Not
Q6NXG1	ESRP1	54845	Epithelial splicing regulatory protein 1 OS=Homo sapiens OX=9606 GN=ESRP1 PE=1 SV=2	12	7	16	7	681	75.5	6.68	WT vs mut	2.88308	2.88308	2.50676	4.51387	0.00792849	0.0119522	2.88308	1.52761	TRUE	Up
P10620	MGST1	4257	Microsomal glutathione S-transferase 1 OS=Homo sapiens OX=9606 GN=MGST1 PE=1 SV=1	27	3	14	3	155	17.6	9.39	WT vs mut	2.87677	2.87677	3.44813	2.15577	0.0069845	0.0107087	2.87677	1.52445	TRUE	Up
F2Z2E2	IQGAP3	128239	IQ motif containing GTPase activating protein 3 OS=Homo sapiens OX=9606 GN=IQGAP3 PE=1 SV=1	3	4	5	4	1588	179.4	7.66	WT vs mut	2.87267	2.87267	2.39116	8.00927	0.0102089	0.0148146	2.87267	1.52239	TRUE	Up
Q9H6F5	CCDC86	79080	Coiled-coil domain-containing protein 86 OS=Homo sapiens OX=9606 GN=CCDC86 PE=1 SV=1	18	4	10	4	360	40.2	10.33	WT vs mut	2.83481	1.68569	2.83481	24.1965	0.0881908	0.103883	2.83481	1.50325	FALSE	Not
A0AAQ5BGL2	-	-	Pleckstrin homology domain containing A6 OS=Homo sapiens OX=9606 GN=PLEKHA6 PE=4 SV=1	7	6	11	6	1027	115.1	9.16	WT vs mut	2.81695	2.81695	23.6997	2.43654	0.080292	0.0950373	2.81695	1.49413	FALSE	Not
Q9ULW0	TPX2	22974	Targeting protein for Xklp2 OS=Homo sapiens OX=9606 GN=TPX2 PE=1 SV=2	29	18	41	18	747	85.6	9.23	WT vs mut	2.81173	0.691365	10.5511	2.81173	0.362044	0.385759	2.81173	1.49146	FALSE	Not
E9PLK3	NPEPPS	9520	Aminopeptidase OS=Homo sapiens OX=9606 GN=NPEPPS PE=1 SV=1	3	3	3	3	915	102.9	5.6	WT vs mut	2.7939	2.51954	2.7939	3.51773	0.000667768	0.00179031	2.7939	1.48228	TRUE	Up
Q8TC07	TBC1D15	64786	TBC1 domain family member 15 OS=Homo sapiens OX=9606 GN=TBC1D15 PE=1 SV=2	4	3	3	3	691	79.4	5.67	WT vs mut	2.78841	2.78841	1.97274	3.91121	0.00269782	0.00496003	2.78841	1.47944	TRUE	Up
A0A0C4DH22	EPB41L1	2036	Erythrocyte membrane protein band 4.1 like 1 OS=Homo sapiens OX=9606 GN=EPB41L1 PE=1 SV=1	25	15	51	11	880	98.3	5.62	WT vs mut	2.77645	2.77645	2.72283	6.14295	0.00346727	0.00611623	2.77645	1.47324	TRUE	Up
P08238	HSP90AB1	3326	Heat shock protein HSP 90-beta OS=Homo sapiens OX=9606 GN=HSP90AB1 PE=1 SV=4	41	28	217	17	724	83.2	5.03	WT vs mut	2.7381	2.62333	2.7381	2.80371	1.90748e-05	0.000301665	2.7381	1.45318	TRUE	Up
H0Y488	ARID1A	8289	AT-rich interaction domain 1A OS=Homo sapiens OX=9606 GN=ARID1A PE=1 SV=2	5	7	25	7	1901	205.7	6.73	WT vs mut	2.72842	2.39297	3.69376	2.72842	0.00465604	0.00773896	2.72842	1.44806	TRUE	Up
B5MCH7	BZW2	28969	eIF5-mimic protein 1 OS=Homo sapiens OX=9606 GN=BZW2 PE=1 SV=1	15	5	17	4	343	39.4	6.35	WT vs mut	2.71137	2.535	2.71137	31.6455	0.0908881	0.106839	2.71137	1.43902	FALSE	Not
Q12955	ANK3	288	Ankyrin-3 OS=Homo sapiens OX=9606 GN=ANK3 PE=1 SV=3	1	3	3	3	4377	480.1	6.49	WT vs mut	2.6885	2.6885	1.747	7.94847	0.029856	0.0381978	2.6885	1.4268	TRUE	Up
Q9NWH9	SLTM	79811	SAFB-like transcription modulator OS=Homo sapiens OX=9606 GN=SLTM PE=1 SV=2	22	21	111	21	1034	117.1	7.87	WT vs mut	2.68334	2.18028	2.68334	3.04775	0.000969623	0.00229549	2.68334	1.42403	TRUE	Up
C9J4M6	POLR2B	5431	DNA-directed RNA polymerase subunit beta OS=Homo sapiens OX=9606 GN=POLR2B PE=1 SV=3	6	7	17	7	1067	121.3	8.32	WT vs mut	2.66644	2.74666	2.66644	2.18278	0.000415971	0.00131672	2.66644	1.41491	TRUE	Up
O15439	ABCC4	10257	ATP-binding cassette sub-family C member 4 OS=Homo sapiens OX=9606 GN=ABCC4 PE=1 SV=3	3	3	4	3	1325	149.4	8.19	WT vs mut	2.66538	2.66538	1.72753	7.93865	0.0303884	0.0388208	2.66538	1.41434	TRUE	Up
P11021	HSPA5	3309	Endoplasmic reticulum chaperone BiP OS=Homo sapiens OX=9606 GN=HSPA5 PE=1 SV=2	35	23	107	22	654	72.3	5.16	WT vs mut	2.64861	2.03813	2.64861	6.78579	0.0132475	0.0185769	2.64861	1.40523	TRUE	Up
P61026	RAB10	10890	Ras-related protein Rab-10 OS=Homo sapiens OX=9606 GN=RAB10 PE=1 SV=1	26	5	24	3	200	22.5	8.38	WT vs mut	2.62394	2.62394	1.24651	4.65322	0.0729039	0.0868946	2.62394	1.39173	FALSE	Not
P05388	RPLP0	6175	Large ribosomal subunit protein uL10 OS=Homo sapiens OX=9606 GN=RPLP0 PE=1 SV=1	31	10	45	10	317	34.3	5.97	WT vs mut	2.60368	1.6762	2.60368	2.73899	0.00598721	0.00939041	2.60368	1.38055	TRUE	Up
Q15907	RAB11B	9230	Ras-related protein Rab-11B OS=Homo sapiens OX=9606 GN=RAB11B PE=1 SV=4	22	5	16	4	218	24.5	5.94	WT vs mut	2.6001	2.00114	2.6001	3.78679	0.00727491	0.011134	2.6001	1.37857	TRUE	Up
O75683	SURF6	6838	Surfeit locus protein 6 OS=Homo sapiens OX=9606 GN=SURF6 PE=1 SV=3	8	3	7	3	361	41.4	10.64	WT vs mut	2.59933	2.49224	2.59933	7.54174	0.0270136	0.0349335	2.59933	1.37814	TRUE	Up
O95793	STAU1	6780	Double-stranded RNA-binding protein Staufen homolog 1 OS=Homo sapiens OX=9606 GN=STAU1 PE=1 SV=2	43	18	59	18	577	63.1	9.44	WT vs mut	2.59259	2.59259	7.09184	2.20938	0.0248989	0.0324389	2.59259	1.37439	TRUE	Up
E7EVA0	MAP4	4134	Microtubule-associated protein OS=Homo sapiens OX=9606 GN=MAP4 PE=1 SV=1	10	18	54	18	2297	245.3	6.23	WT vs mut	2.5876	1.0411	2.5876	12.667	0.100402	0.117295	2.5876	1.37161	FALSE	Not
G3V1R5	NRDC	4898	Nardilysin (N-arginine dibasic convertase), isoform CRA_e OS=Homo sapiens OX=9606 GN=NRDC PE=1 SV=1	4	4	9	4	1087	125	4.91	WT vs mut	2.57769	2.57769	8.7385	1.54585	0.105446	0.122685	2.57769	1.36608	FALSE	Not
B9ZVN9	POLR1A	25885	DNA-directed RNA polymerase subunit OS=Homo sapiens OX=9606 GN=POLR1A PE=1 SV=1	4	8	10	8	1659	187.7	7.39	WT vs mut	2.5547	1.63974	2.5547	2.74391	0.0362732	0.045488	2.5547	1.35316	TRUE	Up
Q9BTE3	MCMBP	79892	Mini-chromosome maintenance complex-binding protein OS=Homo sapiens OX=9606 GN=MCMBP PE=1 SV=2	4	3	8	3	642	72.9	5.87	WT vs mut	2.55465	2.30726	3.26566	2.55465	0.00627222	0.00974792	2.55465	1.35313	TRUE	Up
E9PB61	ALYREF	10189	Aly/REF export factor OS=Homo sapiens OX=9606 GN=ALYREF PE=1 SV=1	39	7	91	7	264	27.5	11.05	WT vs mut	2.54301	1.28943	2.54301	3.90044	0.0222856	0.0294383	2.54301	1.34654	TRUE	Up
Q76FK4	NOL8	55035	Nucleolar protein 8 OS=Homo sapiens OX=9606 GN=NOL8 PE=1 SV=1	4	5	8	5	1167	131.5	7.09	WT vs mut	2.53907	5.90255	1.21597	2.53907	0.217453	0.242751	2.53907	1.3443	FALSE	Not
A0A8I5KV60	TAF2	6873	Transcription initiation factor TFIID subunit 2 OS=Homo sapiens OX=9606 GN=TAF2 PE=1 SV=1	5	5	14	5	1251	142.6	8.16	WT vs mut	2.53216	0.739452	2.69058	2.53216	0.196238	0.22022	2.53216	1.34037	FALSE	Not
Q9NQS7	INCENP	3619	Inner centromere protein OS=Homo sapiens OX=9606 GN=INCENP PE=1 SV=3	4	3	4	3	918	105.4	9.44	WT vs mut	2.52311	2.52311	1.75432	5.13443	0.0438473	0.0541513	2.52311	1.3352	TRUE	Up
Q5UIP0	RIF1	55183	Telomere-associated protein RIF1 OS=Homo sapiens OX=9606 GN=RIF1 PE=1 SV=2	11	20	41	20	2472	274.3	5.52	WT vs mut	2.47521	2.04897	2.47521	2.64755	0.00394809	0.00679088	2.47521	1.30755	TRUE	Up
Q9UIG0	BAZ1B	9031	Tyrosine-protein kinase BAZ1B OS=Homo sapiens OX=9606 GN=BAZ1B PE=1 SV=2	23	30	67	30	1483	170.8	8.48	WT vs mut	2.46984	2.29315	2.46984	5.36148	0.00523603	0.00842897	2.46984	1.30442	TRUE	Up
O95071	UBR5	51366	E3 ubiquitin-protein ligase UBR5 OS=Homo sapiens OX=9606 GN=UBR5 PE=1 SV=2	1	3	3	3	2799	309.2	5.85	WT vs mut	2.43887	2.43887	2.28076	10.5264	0.0208546	0.0277628	2.43887	1.28622	TRUE	Up
Q9Y5A9	YTHDF2	51441	YTH domain-containing family protein 2 OS=Homo sapiens OX=9606 GN=YTHDF2 PE=1 SV=2	12	7	39	4	579	62.3	8.79	WT vs mut	2.43773	2.43773	2.12368	4.38534	0.00472626	0.00782215	2.43773	1.28554	TRUE	Up
Q9H6Z4	RANBP3	8498	Ran-binding protein 3 OS=Homo sapiens OX=9606 GN=RANBP3 PE=1 SV=1	6	3	8	3	567	60.2	4.78	WT vs mut	2.43722	2.43722	1.4233	13.3074	0.0769396	0.0913858	2.43722	1.28523	FALSE	Not
P53985	SLC16A1	6566	Monocarboxylate transporter 1 OS=Homo sapiens OX=9606 GN=SLC16A1 PE=1 SV=3	9	4	6	4	500	53.9	8.66	WT vs mut	2.4344	2.4344	1.68636	17.2108	0.140181	0.159678	2.4344	1.28357	FALSE	Not
Q9Y4C8	RBM19	9904	Probable RNA-binding protein 19 OS=Homo sapiens OX=9606 GN=RBM19 PE=1 SV=3	11	9	31	9	960	107.3	6.54	WT vs mut	2.42317	1.61008	2.42317	3.54881	0.0239831	0.0313174	2.42317	1.2769	TRUE	Up
A0A5F9ZHM4	LDHB	3945	L-lactate dehydrogenase OS=Homo sapiens OX=9606 GN=LDHB PE=1 SV=1	16	4	16	4	341	37.4	6.25	WT vs mut	2.39977	2.41414	2.06003	2.39977	0.0123628	0.0174801	2.39977	1.2629	TRUE	Up
Q9BTT0	ANP32E	81611	Acidic leucine-rich nuclear phosphoprotein 32 family member E OS=Homo sapiens OX=9606 GN=ANP32E PE=1 SV=1	34	5	14	5	268	30.7	3.85	WT vs mut	2.38834	2.38834	0.275713	3.40014	0.731489	0.7459	2.38834	1.25601	FALSE	Not
Q9C0B0	UNK	85451	RING finger protein unkempt homolog OS=Homo sapiens OX=9606 GN=UNK PE=1 SV=2	6	5	10	5	810	88	6.86	WT vs mut	2.37954	2.37954	2.29495	7.56389	0.0270551	0.034942	2.37954	1.25068	TRUE	Up
Q13057	COASY	80347	Bifunctional coenzyme A synthase OS=Homo sapiens OX=9606 GN=COASY PE=1 SV=4	20	7	16	7	564	62.3	6.99	WT vs mut	2.36584	56.3064	1.21905	2.36584	0.199533	0.22377	2.36584	1.24235	FALSE	Not
P18031	PTPN1	5770	Tyrosine-protein phosphatase non-receptor type 1 OS=Homo sapiens OX=9606 GN=PTPN1 PE=1 SV=1	8	3	4	3	435	49.9	6.27	WT vs mut	2.36418	1.40737	15.0048	2.36418	0.159759	0.181067	2.36418	1.24134	FALSE	Not
P55081	MFAP1	4236	Microfibrillar-associated protein 1 OS=Homo sapiens OX=9606 GN=MFAP1 PE=1 SV=2	18	7	28	7	439	51.9	4.98	WT vs mut	2.35826	2.40804	2.35826	2.19602	0.0473697	0.0580397	2.35826	1.23772	TRUE	Up
B0QY34	CSNK1E	1454	non-specific serine/threonine protein kinase OS=Homo sapiens OX=9606 GN=CSNK1E PE=1 SV=1	16	5	21	5	336	38.4	9.28	WT vs mut	2.35327	4.41247	2.35327	1.68959	0.0675149	0.0806966	2.35327	1.23467	FALSE	Not
Q9UGP8	SEC63	11231	Translocation protein SEC63 homolog OS=Homo sapiens OX=9606 GN=SEC63 PE=1 SV=2	17	10	49	10	760	87.9	5.31	WT vs mut	2.35033	2.60218	2.35033	1.95491	0.0040803	0.00695524	2.35033	1.23287	TRUE	Up
P23246	SFPQ	6421	Splicing factor, proline- and glutamine-rich OS=Homo sapiens OX=9606 GN=SFPQ PE=1 SV=2	47	33	365	31	707	76.1	9.44	WT vs mut	2.35018	1.88504	2.35018	3.31631	0.0021749	0.00420694	2.35018	1.23277	TRUE	Up
A0A8V8TQM4	PHIP	55023	Pleckstrin homology domain interacting protein OS=Homo sapiens OX=9606 GN=PHIP PE=1 SV=1	2	3	3	3	1801	204.1	8.79	WT vs mut	2.32357	6.37125	1.66388	2.32357	0.0770024	0.0913968	2.32357	1.21634	FALSE	Not
P17096	HMGA1	3159	High mobility group protein HMG-I/HMG-Y OS=Homo sapiens OX=9606 GN=HMGA1 PE=1 SV=3	30	3	26	3	107	11.7	10.32	WT vs mut	2.31992	1.92561	2.31992	35.8974	0.0765547	0.0909919	2.31992	1.21407	FALSE	Not
P61221	ABCE1	6059	ATP-binding cassette sub-family E member 1 OS=Homo sapiens OX=9606 GN=ABCE1 PE=1 SV=1	21	10	21	10	599	67.3	8.34	WT vs mut	2.31888	2.31888	2.23493	4.75759	0.0230199	0.0302912	2.31888	1.21343	TRUE	Up
A0A2U3TZM0	CHD4	1108	DNA helicase OS=Homo sapiens OX=9606 GN=CHD4 PE=1 SV=1	36	60	362	47	1902	216.7	6	WT vs mut	2.30878	1.85244	2.30878	3.13804	0.00899849	0.0132495	2.30878	1.20713	TRUE	Up
Q9H8H2	DDX31	64794	ATP-dependent DNA helicase DDX31 OS=Homo sapiens OX=9606 GN=DDX31 PE=1 SV=2	8	5	10	5	851	94	9.99	WT vs mut	2.30648	26.1382	2.06573	2.30648	0.171498	0.193729	2.30648	1.20569	FALSE	Not
Q96GA3	LTV1	84946	Protein LTV1 homolog OS=Homo sapiens OX=9606 GN=LTV1 PE=1 SV=1	14	5	14	5	475	54.8	4.91	WT vs mut	2.30543	2.30543	3.55446	0.723082	0.276144	0.302537	2.30543	1.20503	FALSE	Not
Q92879	CELF1	10658	CUGBP Elav-like family member 1 OS=Homo sapiens OX=9606 GN=CELF1 PE=1 SV=2	14	7	26	5	486	52	8.46	WT vs mut	2.30399	1.33391	2.30399	8.37338	0.0562483	0.068233	2.30399	1.20414	FALSE	Not
Q10570	CPSF1	29894	Cleavage and polyadenylation specificity factor subunit 1 OS=Homo sapiens OX=9606 GN=CPSF1 PE=1 SV=2	20	25	101	25	1443	160.8	6.4	WT vs mut	2.27422	1.93492	3.73418	2.27422	0.00914573	0.0134085	2.27422	1.18537	TRUE	Up
Q9Y450	HBS1L	10767	HBS1-like protein OS=Homo sapiens OX=9606 GN=HBS1L PE=1 SV=1	6	3	6	3	684	75.4	6.61	WT vs mut	2.2696	2.2696	1.93441	9.0304	0.0383404	0.0479045	2.2696	1.18244	TRUE	Up
O15234	CASC3	22794	Protein CASC3 OS=Homo sapiens OX=9606 GN=CASC3 PE=1 SV=2	8	7	28	7	703	76.2	6.48	WT vs mut	2.2694	1.81178	2.30521	2.2694	0.0278499	0.035846	2.2694	1.18231	TRUE	Up
Q13098	GPS1	2873	COP9 signalosome complex subunit 1 OS=Homo sapiens OX=9606 GN=GPS1 PE=1 SV=4	10	4	4	4	491	55.5	6.74	WT vs mut	2.26625	2.11094	2.26625	2.30135	0.00841746	0.0125235	2.26625	1.1803	TRUE	Up
F6X3N5	GNB1	2782	Guanine nucleotide-binding protein G(I)/G(S)/G(T) subunit beta-1 OS=Homo sapiens OX=9606 GN=GNB1 PE=1 SV=2	11	3	22	3	327	36	5.99	WT vs mut	2.26269	2.26269	2.60019	1.856	0.000830324	0.00207946	2.26269	1.17804	TRUE	Up
Q01081	U2AF1	7307	Splicing factor U2AF 35 kDa subunit OS=Homo sapiens OX=9606 GN=U2AF1 PE=1 SV=3	33	6	42	6	240	27.9	8.81	WT vs mut	2.2519	0.689353	2.2519	2.67631	0.252515	0.278076	2.2519	1.17114	FALSE	Not
P23497	SP100	6672	Nuclear autoantigen Sp-100 OS=Homo sapiens OX=9606 GN=SP100 PE=1 SV=3	8	8	83	5	879	100.4	8.22	WT vs mut	2.25062	4.62175	1.17296	2.25062	0.10886	0.126141	2.25062	1.17032	FALSE	Not
P30740	SERPINB1	1992	Leukocyte elastase inhibitor OS=Homo sapiens OX=9606 GN=SERPINB1 PE=1 SV=1	13	4	18	4	379	42.7	6.28	WT vs mut	2.23758	1.63065	59.0758	2.23758	0.13705	0.156576	2.23758	1.16194	FALSE	Not
P50991	CCT4	10575	T-complex protein 1 subunit delta OS=Homo sapiens OX=9606 GN=CCT4 PE=1 SV=4	46	21	74	20	539	57.9	7.83	WT vs mut	2.22819	1.84465	2.22819	2.72283	0.000698268	0.00185193	2.22819	1.15587	TRUE	Up
H0YLY0	CDC42BPB	9578	non-specific serine/threonine protein kinase OS=Homo sapiens OX=9606 GN=CDC42BPB PE=1 SV=9	3	6	11	4	1685	191.5	6.3	WT vs mut	2.22717	4.67453	1.74437	2.22717	0.0104804	0.0150932	2.22717	1.15521	TRUE	Up
Q9NWS0	PIH1D1	55011	PIH1 domain-containing protein 1 OS=Homo sapiens OX=9606 GN=PIH1D1 PE=1 SV=1	30	6	20	6	290	32.3	5.14	WT vs mut	2.22241	2.22241	2.41028	1.89352	0.000861342	0.00212597	2.22241	1.15212	TRUE	Up
O15347	HMGB3	3149	High mobility group protein B3 OS=Homo sapiens OX=9606 GN=HMGB3 PE=1 SV=4	46	12	82	10	200	23	8.37	WT vs mut	2.20688	1.49752	2.20688	3.31616	0.0156013	0.0214722	2.20688	1.14201	TRUE	Up
V9GY54	DCAF8	50717	DDB1 and CUL4 associated factor 8 OS=Homo sapiens OX=9606 GN=DCAF8 PE=1 SV=1	10	3	11	3	417	46.5	5.26	WT vs mut	2.19969	0.465113	3.46963	2.19969	0.501909	0.523039	2.19969	1.1373	FALSE	Not
O43818	RRP9	9136	U3 small nucleolar RNA-interacting protein 2 OS=Homo sapiens OX=9606 GN=RRP9 PE=1 SV=1	15	6	29	6	475	51.8	7.85	WT vs mut	2.18689	0.664418	2.62214	2.18689	0.387789	0.410883	2.18689	1.12888	FALSE	Not
P62906	RPL10A	4736	Large ribosomal subunit protein uL1 OS=Homo sapiens OX=9606 GN=RPL10A PE=1 SV=2	43	9	65	9	217	24.8	9.94	WT vs mut	2.17786	1.81611	2.17786	2.24404	0.00135949	0.00293507	2.17786	1.12291	TRUE	Up
A0A7P0TAE9	CANX	821	Calnexin OS=Homo sapiens OX=9606 GN=CANX PE=1 SV=1	21	12	38	8	626	71.3	4.72	WT vs mut	2.16549	1.47956	2.16549	3.45143	0.0140616	0.019622	2.16549	1.11469	TRUE	Up
A0A8Q3WKK0	AP3B1	8546	AP-3 complex subunit beta OS=Homo sapiens OX=9606 GN=AP3B1 PE=1 SV=1	20	20	101	20	1049	116.5	6.3	WT vs mut	2.15992	1.00474	2.15992	2.32177	0.124319	0.142892	2.15992	1.11098	FALSE	Not
Q9Y2R9	MRPS7	51081	Small ribosomal subunit protein uS7m OS=Homo sapiens OX=9606 GN=MRPS7 PE=1 SV=2	30	7	23	7	242	28.1	9.99	WT vs mut	2.13876	2.29862	2.13876	1.45484	0.0108906	0.0156312	2.13876	1.09678	TRUE	Up
Q14202	ZMYM3	9203	Zinc finger MYM-type protein 3 OS=Homo sapiens OX=9606 GN=ZMYM3 PE=1 SV=2	3	5	10	5	1370	152.3	6.35	WT vs mut	2.12429	2.15802	2.12429	1.23618	0.0621473	0.0748573	2.12429	1.08698	FALSE	Not
Q8IWA0	WDR75	84128	WD repeat-containing protein 75 OS=Homo sapiens OX=9606 GN=WDR75 PE=1 SV=1	10	6	11	6	830	94.4	5.96	WT vs mut	2.11136	10.2126	2.11136	1.03788	0.308718	0.33394	2.11136	1.07818	FALSE	Not
P46063	RECQL	5965	ATP-dependent DNA helicase Q1 OS=Homo sapiens OX=9606 GN=RECQL PE=1 SV=3	44	21	103	21	649	73.4	7.88	WT vs mut	2.09208	2.02152	2.09208	3.68844	0.00425843	0.00720852	2.09208	1.06494	TRUE	Up
P62851	RPS25	6230	Small ribosomal subunit protein eS25 OS=Homo sapiens OX=9606 GN=RPS25 PE=1 SV=1	29	4	22	4	125	13.7	10.11	WT vs mut	2.06973	1.76188	2.06973	5.17031	0.022905	0.0301632	2.06973	1.04944	TRUE	Up
Q8TBB5	KLHDC4	54758	Kelch domain-containing protein 4 OS=Homo sapiens OX=9606 GN=KLHDC4 PE=1 SV=1	9	3	5	3	520	57.9	5.72	WT vs mut	2.06634	2.06634	1.15959	2.19519	0.311996	0.337272	2.06634	1.04708	FALSE	Not
Q13111	CHAF1A	10036	Chromatin assembly factor 1 subunit A OS=Homo sapiens OX=9606 GN=CHAF1A PE=1 SV=3	3	4	8	4	956	106.8	5.94	WT vs mut	2.05821	4.8122	1.53323	2.05821	0.108653	0.125987	2.05821	1.04139	FALSE	Not
Q9UKD2	MRTO4	51154	mRNA turnover protein 4 homolog OS=Homo sapiens OX=9606 GN=MRTO4 PE=1 SV=2	50	13	61	13	239	27.5	8.29	WT vs mut	2.03824	2.03824	2.01246	2.94217	0.002603	0.0048064	2.03824	1.02732	TRUE	Up
Q9Y266	NUDC	10726	Nuclear migration protein nudC OS=Homo sapiens OX=9606 GN=NUDC PE=1 SV=1	11	3	9	3	331	38.2	5.38	WT vs mut	2.0314	1.43612	12.8331	2.0314	0.151401	0.172166	2.0314	1.02248	FALSE	Not
H0Y9Y2	BOD1L1	259282	Biorientation of chromosomes in cell division 1 like 1 OS=Homo sapiens OX=9606 GN=BOD1L1 PE=1 SV=2	2	5	9	5	3098	335.3	5.14	WT vs mut	2.00396	2.00396	1.83703	2.23625	0.000148428	0.000672452	2.00396	1.00285	TRUE	Up
Q9UKE5	TNIK	23043	TRAF2 and NCK-interacting protein kinase OS=Homo sapiens OX=9606 GN=TNIK PE=1 SV=1	6	10	34	4	1360	154.8	7.17	WT vs mut	1.999	2.25391	1.80052	1.999	0.00944536	0.0138004	1.999	0.999282	TRUE	Up
Q96ST2	IWS1	55677	Protein IWS1 homolog OS=Homo sapiens OX=9606 GN=IWS1 PE=1 SV=2	6	4	12	4	819	91.9	4.69	WT vs mut	1.99373	1.99373	1.27531	2.77814	0.0457393	0.0562034	1.99373	0.995473	TRUE	Up
P61158	ACTR3	10096	Actin-related protein 3 OS=Homo sapiens OX=9606 GN=ACTR3 PE=1 SV=3	18	5	16	5	418	47.3	5.88	WT vs mut	1.98058	1.98058	3.3596	1.80067	0.00742868	0.011349	1.98058	0.98592	TRUE	Up
O14530	TXNDC9	10190	Thioredoxin domain-containing protein 9 OS=Homo sapiens OX=9606 GN=TXNDC9 PE=1 SV=2	17	4	17	4	226	26.5	5.88	WT vs mut	1.97722	2.60283	1.97722	1.49302	0.20646	0.231235	1.97722	0.983477	FALSE	Not
P30050	RPL12	6136	Large ribosomal subunit protein uL11 OS=Homo sapiens OX=9606 GN=RPL12 PE=1 SV=1	31	4	36	4	165	17.8	9.42	WT vs mut	1.97091	1.69522	1.97091	4.78236	0.0232765	0.0305583	1.97091	0.978863	TRUE	Up
A0A8I5QKX1	CYB5R3	1727	cytochrome-b5 reductase OS=Homo sapiens OX=9606 GN=CYB5R3 PE=1 SV=1	10	3	10	3	273	31.3	6.6	WT vs mut	1.95399	2.87962	1.95399	1.5245	0.107209	0.124652	1.95399	0.966423	FALSE	Not
Q9BTD8	RBM42	79171	RNA-binding protein 42 OS=Homo sapiens OX=9606 GN=RBM42 PE=1 SV=1	12	6	24	6	480	50.4	9.63	WT vs mut	1.94518	1.37546	1.94518	2.94781	0.0196394	0.0263297	1.94518	0.959906	TRUE	Up
Q9UBB9	TFIP11	24144	Tuftelin-interacting protein 11 OS=Homo sapiens OX=9606 GN=TFIP11 PE=1 SV=1	4	3	4	3	837	96.8	5.67	WT vs mut	1.94502	1.91894	1.94502	2.49862	0.00241815	0.00456376	1.94502	0.959784	TRUE	Up
Q02880	TOP2B	7155	DNA topoisomerase 2-beta OS=Homo sapiens OX=9606 GN=TOP2B PE=1 SV=3	14	23	96	11	1626	183.2	8	WT vs mut	1.93882	1.93882	2.73904	1.44156	0.230942	0.256636	1.93882	0.955182	FALSE	Not
P20290	BTF3	689	Transcription factor BTF3 OS=Homo sapiens OX=9606 GN=BTF3 PE=1 SV=1	44	7	28	7	206	22.2	9.38	WT vs mut	1.93821	1.2587	7.79387	1.93821	0.108028	0.125433	1.93821	0.954725	FALSE	Not
O00116	AGPS	8540	Alkyldihydroxyacetonephosphate synthase, peroxisomal OS=Homo sapiens OX=9606 GN=AGPS PE=1 SV=1	7	3	6	3	658	72.9	7.34	WT vs mut	1.92819	1.92819	1.65113	12.445	0.151694	0.172385	1.92819	0.947248	FALSE	Not
Q96CS3	FAF2	23197	FAS-associated factor 2 OS=Homo sapiens OX=9606 GN=FAF2 PE=1 SV=2	10	3	6	3	445	52.6	5.62	WT vs mut	1.92787	1.92787	2.27447	1.18267	0.0437423	0.0540606	1.92787	0.94701	TRUE	Up
A0A8V8TP09	ERBIN	55914	Erbb2 interacting protein OS=Homo sapiens OX=9606 GN=ERBIN PE=1 SV=1	3	4	7	4	1343	150.4	5.31	WT vs mut	1.92627	6.70581	1.04177	1.92627	0.0987265	0.115496	1.92627	0.945808	FALSE	Not
Q9BQ67	GRWD1	83743	Glutamate-rich WD repeat-containing protein 1 OS=Homo sapiens OX=9606 GN=GRWD1 PE=1 SV=1	15	4	11	4	446	49.4	4.92	WT vs mut	1.91307	20.3392	1.58164	1.91307	0.242693	0.268471	1.91307	0.935886	FALSE	Not
Q9NVH1	DNAJC11	55735	DnaJ homolog subfamily C member 11 OS=Homo sapiens OX=9606 GN=DNAJC11 PE=1 SV=2	12	6	11	6	559	63.2	8.4	WT vs mut	1.90603	1.90603	1.73538	2.15089	0.00422213	0.00715416	1.90603	0.930573	TRUE	Up
Q3ZCQ8	TIMM50	92609	Mitochondrial import inner membrane translocase subunit TIM50 OS=Homo sapiens OX=9606 GN=TIMM50 PE=1 SV=2	17	5	13	5	353	39.6	8.37	WT vs mut	1.90556	1.86658	1.90556	3.2505	0.00621811	0.00969026	1.90556	0.930216	TRUE	Up
Q96P70	IPO9	55705	Importin-9 OS=Homo sapiens OX=9606 GN=IPO9 PE=1 SV=3	9	8	21	8	1041	115.9	4.81	WT vs mut	1.90391	1.90391	1.3339	4.59172	0.0443685	0.0546918	1.90391	0.928963	TRUE	Up
A0A7I2V535	NONO	4841	Non-POU domain containing octamer binding OS=Homo sapiens OX=9606 GN=NONO PE=1 SV=1	51	30	297	26	501	57.6	9.33	WT vs mut	1.88028	1.77496	1.88028	3.20622	0.00428686	0.00724946	1.88028	0.910948	TRUE	Up
P02533	KRT14	3861	Keratin, type I cytoskeletal 14 OS=Homo sapiens OX=9606 GN=KRT14 PE=1 SV=4	23	15	67	3	472	51.5	5.16	WT vs mut	1.87539	0.238329	1.87539	9.72531	0.591653	0.609863	1.87539	0.90719	FALSE	Not
Q8N1G2	CMTR1	23070	Cap-specific mRNA (nucleoside-2'-O-)-methyltransferase 1 OS=Homo sapiens OX=9606 GN=CMTR1 PE=1 SV=1	7	6	13	6	835	95.3	7.05	WT vs mut	1.87444	14.234	0.91059	1.87444	0.191475	0.215157	1.87444	0.906456	FALSE	Not
P07099	EPHX1	2052	Epoxide hydrolase 1 OS=Homo sapiens OX=9606 GN=EPHX1 PE=1 SV=1	20	8	28	8	455	52.9	7.25	WT vs mut	1.87159	1.87159	2.3505	1.22646	0.0405847	0.0504136	1.87159	0.904265	TRUE	Up
A0A6Q8PGN3	INF2	64423	Inverted formin 2 OS=Homo sapiens OX=9606 GN=INF2 PE=1 SV=1	19	17	62	17	1241	134.6	5.33	WT vs mut	1.87109	2.11497	1.87109	1.62057	0.00481077	0.00794661	1.87109	0.903876	TRUE	Up
C9JZI7	NAP1L4	4676	Nucleosome assembly protein 1 like 4 OS=Homo sapiens OX=9606 GN=NAP1L4 PE=1 SV=2	13	5	31	4	398	45.5	4.7	WT vs mut	1.86582	1.43066	1.86582	1.94789	0.0209755	0.0278585	1.86582	0.899806	TRUE	Up
O15116	LSM1	27257	U6 snRNA-associated Sm-like protein LSm1 OS=Homo sapiens OX=9606 GN=LSM1 PE=1 SV=1	22	3	13	3	133	15.2	5.22	WT vs mut	1.86133	1.76538	1.86133	2.06284	8.18134e-05	0.000504467	1.86133	0.89633	TRUE	Up
Q99442	SEC62	7095	Translocation protein SEC62 OS=Homo sapiens OX=9606 GN=SEC62 PE=1 SV=1	19	10	37	10	399	45.8	7.12	WT vs mut	1.8586	1.8586	1.5616	5.37162	0.0340067	0.0429666	1.8586	0.894215	TRUE	Up
Q9NPJ6	MED4	29079	Mediator of RNA polymerase II transcription subunit 4 OS=Homo sapiens OX=9606 GN=MED4 PE=1 SV=1	12	3	5	3	270	29.7	5.1	WT vs mut	1.85503	1.85503	8.28328	1.68853	0.128311	0.147183	1.85503	0.891439	FALSE	Not
A0A7P0T868	AATF	26574	Apoptosis antagonizing transcription factor OS=Homo sapiens OX=9606 GN=AATF PE=1 SV=1	12	4	11	4	540	60.8	4.94	WT vs mut	1.84481	0.457545	1.84481	2.06353	0.653749	0.67023	1.84481	0.883469	FALSE	Not
Q9UQB8	BAIAP2	10458	BAR/IMD domain-containing adapter protein 2 OS=Homo sapiens OX=9606 GN=BAIAP2 PE=1 SV=1	40	18	57	18	552	60.8	8.9	WT vs mut	1.83832	1.79507	1.83832	3.02476	0.0362033	0.0454337	1.83832	0.878386	TRUE	Up
H0YFD6	HADHA	3030	enoyl-CoA hydratase OS=Homo sapiens OX=9606 GN=HADHA PE=1 SV=2	7	5	23	5	792	86.3	9.1	WT vs mut	1.83253	1.68813	3.83627	1.83253	0.0201626	0.0269045	1.83253	0.87384	TRUE	Up
F5H4Z7	MMAB	326625	Metabolism of cobalamin associated B OS=Homo sapiens OX=9606 GN=MMAB PE=1 SV=1	23	3	4	3	173	18.8	8.16	WT vs mut	1.82296	0.726313	8.12324	1.82296	0.312322	0.337411	1.82296	0.866283	FALSE	Not
Q92804	TAF15	8148	TATA-binding protein-associated factor 2N OS=Homo sapiens OX=9606 GN=TAF15 PE=1 SV=1	26	11	104	10	592	61.8	8.02	WT vs mut	1.79298	0.946697	1.79298	3.121	0.110116	0.127337	1.79298	0.842363	FALSE	Not
P62633	CNBP	7555	CCHC-type zinc finger nucleic acid binding protein OS=Homo sapiens OX=9606 GN=CNBP PE=1 SV=1	54	9	86	9	177	19.5	7.71	WT vs mut	1.76933	1.76933	0.965694	1.78377	0.121601	0.139956	1.76933	0.8232	FALSE	Not
Q08380	LGALS3BP	3959	Galectin-3-binding protein OS=Homo sapiens OX=9606 GN=LGALS3BP PE=1 SV=1	19	9	26	9	585	65.3	5.27	WT vs mut	1.76831	1.33618	2.24946	1.76831	0.0568692	0.0687908	1.76831	0.822372	FALSE	Not
Q9UHB7	AFF4	27125	AF4/FMR2 family member 4 OS=Homo sapiens OX=9606 GN=AFF4 PE=1 SV=1	6	7	16	7	1163	127.4	9.31	WT vs mut	1.76777	1.05625	1.76777	1.88949	0.33118	0.354643	1.76777	0.821929	FALSE	Not
Q9H2P0	ADNP	23394	Activity-dependent neuroprotector homeobox protein OS=Homo sapiens OX=9606 GN=ADNP PE=1 SV=1	27	27	133	27	1102	123.5	7.34	WT vs mut	1.76075	1.76075	1.62618	2.9409	0.0194009	0.0260508	1.76075	0.816188	TRUE	Up
O95487	SEC24B	10427	Protein transport protein Sec24B OS=Homo sapiens OX=9606 GN=SEC24B PE=1 SV=2	4	4	6	3	1268	137.3	6.67	WT vs mut	1.75925	9.44059	1.75925	0.637798	0.243833	0.269384	1.75925	0.814958	FALSE	Not
Q16531	DDB1	1642	DNA damage-binding protein 1 OS=Homo sapiens OX=9606 GN=DDB1 PE=1 SV=1	19	18	83	18	1140	126.9	5.26	WT vs mut	1.75635	1.55192	1.75635	2.87849	0.0198852	0.0265976	1.75635	0.81258	TRUE	Up
Q96BJ8	ELMO3	79767	Engulfment and cell motility protein 3 OS=Homo sapiens OX=9606 GN=ELMO3 PE=1 SV=3	7	4	6	4	720	81.4	6.3	WT vs mut	1.75483	2.1919	1.56809	1.75483	0.015697	0.0215519	1.75483	0.811331	TRUE	Up
Q2NL82	TSR1	55720	Pre-rRNA-processing protein TSR1 homolog OS=Homo sapiens OX=9606 GN=TSR1 PE=1 SV=1	27	18	62	18	804	91.8	7.42	WT vs mut	1.7489	1.22902	1.7489	2.44872	0.154445	0.175161	1.7489	0.80645	FALSE	Not
Q96KG9	SCYL1	57410	N-terminal kinase-like protein OS=Homo sapiens OX=9606 GN=SCYL1 PE=1 SV=1	11	4	5	4	808	89.6	6.3	WT vs mut	1.73733	1.166	1.73733	3.60179	0.303397	0.329017	1.73733	0.796874	FALSE	Not
P36915	GNL1	2794	Guanine nucleotide-binding protein-like 1 OS=Homo sapiens OX=9606 GN=GNL1 PE=1 SV=2	20	11	45	11	607	68.6	5.8	WT vs mut	1.73494	1.50062	1.73494	2.1017	0.0083934	0.0124986	1.73494	0.794884	TRUE	Up
Q15648	MED1	5469	Mediator of RNA polymerase II transcription subunit 1 OS=Homo sapiens OX=9606 GN=MED1 PE=1 SV=4	7	9	36	9	1581	168.4	8.73	WT vs mut	1.73291	0.964899	1.73291	1.81604	0.0755367	0.0898444	1.73291	0.793196	FALSE	Not
Q9NYV4	CDK12	51755	Cyclin-dependent kinase 12 OS=Homo sapiens OX=9606 GN=CDK12 PE=1 SV=2	5	4	12	4	1490	164.1	9.44	WT vs mut	1.71764	2.83395	1.71764	1.3945	0.0997868	0.116657	1.71764	0.780426	FALSE	Not
Q9NR50	EIF2B3	8891	Translation initiation factor eIF2B subunit gamma OS=Homo sapiens OX=9606 GN=EIF2B3 PE=1 SV=1	13	5	23	5	452	50.2	6.47	WT vs mut	1.71059	2.64995	1.71059	0.82708	0.180579	0.203449	1.71059	0.774497	FALSE	Not
A0A6Q8PFJ4	MFN2	9927	Mitofusin 2 OS=Homo sapiens OX=9606 GN=MFN2 PE=1 SV=1	6	5	13	4	808	91.7	7.56	WT vs mut	1.70012	1.72048	1.70012	1.40211	0.0445923	0.054873	1.70012	0.76564	TRUE	Up
O43719	HTATSF1	27336	17S U2 SnRNP complex component HTATSF1 OS=Homo sapiens OX=9606 GN=HTATSF1 PE=1 SV=1	30	19	110	19	755	85.8	4.4	WT vs mut	1.69461	1.46593	2.1296	1.69461	0.0074622	0.0113868	1.69461	0.760952	TRUE	Up
Q9BZL6	PRKD2	25865	Serine/threonine-protein kinase D2 OS=Homo sapiens OX=9606 GN=PRKD2 PE=1 SV=3	4	3	8	3	878	96.7	6.84	WT vs mut	1.68469	1.59071	1.83321	1.68469	0.00362475	0.00633035	1.68469	0.752483	TRUE	Up
Q96EL2	MRPS24	64951	Small ribosomal subunit protein uS3m OS=Homo sapiens OX=9606 GN=MRPS24 PE=1 SV=1	28	3	11	3	167	19	9.38	WT vs mut	1.67965	33.0312	0.569078	1.67965	0.306587	0.331845	1.67965	0.748161	FALSE	Not
A0A7I2YQG2	RPL19	6143	Ribosomal protein L19 OS=Homo sapiens OX=9606 GN=RPL19 PE=1 SV=1	25	6	47	6	216	25.7	11.27	WT vs mut	1.67051	1.44651	1.67051	2.74042	0.162709	0.184166	1.67051	0.740289	FALSE	Not
Q5SRN1	CDC40	51362	Cell division cycle 40 OS=Homo sapiens OX=9606 GN=CDC40 PE=1 SV=1	21	9	23	9	539	60.8	6.71	WT vs mut	1.65706	1.65706	1.50628	1.98761	0.0245503	0.0320091	1.65706	0.728622	TRUE	Up
Q96I24	FUBP3	8939	Far upstream element-binding protein 3 OS=Homo sapiens OX=9606 GN=FUBP3 PE=1 SV=2	59	25	180	20	572	61.6	8.38	WT vs mut	1.65221	1.14889	1.65221	2.64095	0.0358134	0.0449774	1.65221	0.724401	TRUE	Up
A0A7P0T7V2	OAS3	4940	2'-5'-oligoadenylate synthetase 3 OS=Homo sapiens OX=9606 GN=OAS3 PE=1 SV=1	7	6	10	6	846	93.4	8.56	WT vs mut	1.64545	0.763445	1.64545	23.3423	0.341814	0.365115	1.64545	0.718486	FALSE	Not
B3KS98	EIF3H	8667	Eukaryotic translation initiation factor 3 subunit H OS=Homo sapiens OX=9606 GN=EIF3H PE=1 SV=1	9	4	4	4	366	41.6	7.33	WT vs mut	1.62822	1.87748	0.834202	1.62822	0.367366	0.390942	1.62822	0.703292	FALSE	Not
P09874	PARP1	142	Poly [ADP-ribose] polymerase 1 OS=Homo sapiens OX=9606 GN=PARP1 PE=1 SV=4	43	44	309	44	1014	113	8.88	WT vs mut	1.59994	1.59994	1.50595	2.87815	0.0507043	0.0619909	1.59994	0.678015	FALSE	Not
E7ETY4	MARK2	2011	non-specific serine/threonine protein kinase OS=Homo sapiens OX=9606 GN=MARK2 PE=1 SV=2	14	9	17	6	763	84.9	9.67	WT vs mut	1.59891	1.59891	1.55403	3.21056	0.0377827	0.0472789	1.59891	0.677093	TRUE	Up
P55010	EIF5	1983	Eukaryotic translation initiation factor 5 OS=Homo sapiens OX=9606 GN=EIF5 PE=1 SV=2	15	8	26	8	431	49.2	5.58	WT vs mut	1.58738	0.334413	1.58738	5.44012	0.737177	0.74991	1.58738	0.666646	FALSE	Not
A0A7P0Z497	PPIB	5479	Peptidyl-prolyl cis-trans isomerase OS=Homo sapiens OX=9606 GN=PPIB PE=1 SV=1	52	10	85	10	181	20.2	9.17	WT vs mut	1.58339	1.52094	1.58339	1.80186	0.0204425	0.0272353	1.58339	0.663017	TRUE	Up
A0A0D9SEM4	SRSF4	6429	Serine and arginine rich splicing factor 4 (Fragment) OS=Homo sapiens OX=9606 GN=SRSF4 PE=1 SV=1	23	9	26	5	378	43.6	11.08	WT vs mut	1.57898	0.956792	1.57898	3.67803	0.121131	0.139509	1.57898	0.658994	FALSE	Not
H0YHX9	NACA	4666	Nascent polypeptide associated complex subunit alpha OS=Homo sapiens OX=9606 GN=NACA PE=1 SV=2	20	4	39	4	235	25.3	4.55	WT vs mut	1.56885	1.36163	1.56885	2.04775	0.0672557	0.0804431	1.56885	0.649706	FALSE	Not
J3QRN6	MYO1D	4642	Unconventional myosin-Id OS=Homo sapiens OX=9606 GN=MYO1D PE=1 SV=1	12	9	17	9	961	111.2	9.39	WT vs mut	1.56792	1.73837	1.02958	1.56792	0.142385	0.162021	1.56792	0.648852	FALSE	Not
P17987	TCP1	6950	T-complex protein 1 subunit alpha OS=Homo sapiens OX=9606 GN=TCP1 PE=1 SV=1	42	19	87	19	556	60.3	6.11	WT vs mut	1.5655	1.23	1.5655	3.52713	0.136303	0.155827	1.5655	0.646627	FALSE	Not
P42345	MTOR	2475	Serine/threonine-protein kinase mTOR OS=Homo sapiens OX=9606 GN=MTOR PE=1 SV=1	3	7	16	7	2549	288.7	7.17	WT vs mut	1.54612	2.60733	0.792609	1.54612	0.624746	0.642038	1.54612	0.628651	FALSE	Not
H7C0A7	AGAP1	116987	ArfGAP with GTPase domain, ankyrin repeat and PH domain 1 OS=Homo sapiens OX=9606 GN=AGAP1 PE=1 SV=2	4	3	4	3	829	91.9	8.43	WT vs mut	1.54475	0.739062	1.54475	1.63504	0.316661	0.341451	1.54475	0.627374	FALSE	Not
C9J7E5	TNPO3	23534	Transportin 3 OS=Homo sapiens OX=9606 GN=TNPO3 PE=1 SV=1	10	8	13	8	957	108	5.71	WT vs mut	1.54336	43.6412	1.54336	1.35628	0.229552	0.255257	1.54336	0.62607	FALSE	Not
P07900	HSP90AA1	3320	Heat shock protein HSP 90-alpha OS=Homo sapiens OX=9606 GN=HSP90AA1 PE=1 SV=5	29	22	145	12	732	84.6	5.02	WT vs mut	1.5359	1.5359	1.74968	1.22344	0.025586	0.0332578	1.5359	0.619084	TRUE	Up
Q9BRS2	RIOK1	83732	Serine/threonine-protein kinase RIO1 OS=Homo sapiens OX=9606 GN=RIOK1 PE=1 SV=2	9	4	6	4	568	65.5	6.19	WT vs mut	1.52975	1.89008	1.52975	0.881095	0.670905	0.686582	1.52975	0.613294	FALSE	Not
Q9UKV3	ACIN1	22985	Apoptotic chromatin condensation inducer in the nucleus OS=Homo sapiens OX=9606 GN=ACIN1 PE=1 SV=2	9	9	56	9	1341	151.8	6.43	WT vs mut	1.52769	0.580549	1.52769	1.98397	0.577594	0.596812	1.52769	0.611351	FALSE	Not
P18615	NELFE	7936	Negative elongation factor E OS=Homo sapiens OX=9606 GN=NELFE PE=1 SV=3	24	7	23	7	380	43.2	9.33	WT vs mut	1.52769	1.22111	1.52769	1.99446	0.0781682	0.0927162	1.52769	0.611349	FALSE	Not
Q8WXF1	PSPC1	55269	Paraspeckle component 1 OS=Homo sapiens OX=9606 GN=PSPC1 PE=1 SV=1	40	20	139	18	523	58.7	6.67	WT vs mut	1.52317	1.43	1.52317	1.56372	0.0055753	0.00884722	1.52317	0.607074	TRUE	Up
Q13144	EIF2B5	8893	Translation initiation factor eIF2B subunit epsilon OS=Homo sapiens OX=9606 GN=EIF2B5 PE=1 SV=3	12	7	17	7	721	80.3	5.08	WT vs mut	1.51754	1.79039	1.23183	1.51754	0.0211559	0.0280482	1.51754	0.601732	TRUE	Up
P78316	NOP14	8602	Nucleolar protein 14 OS=Homo sapiens OX=9606 GN=NOP14 PE=1 SV=3	22	14	69	14	857	97.6	7.58	WT vs mut	1.5143	1.5957	1.5143	1.2334	0.0931737	0.1093	1.5143	0.598648	FALSE	Not
Q9NVU7	SDAD1	55153	Protein SDA1 homolog OS=Homo sapiens OX=9606 GN=SDAD1 PE=1 SV=3	7	4	13	4	687	79.8	9.25	WT vs mut	1.50519	3.35919	1.27105	1.50519	0.247889	0.273334	1.50519	0.589948	FALSE	Not
Q5TCQ9	MAGI3	260425	Membrane-associated guanylate kinase, WW and PDZ domain-containing protein 3 OS=Homo sapiens OX=9606 GN=MAGI3 PE=1 SV=3	7	8	14	8	1481	162.8	8.09	WT vs mut	1.49886	1.29483	1.49886	3.93028	0.0610893	0.0736348	1.49886	0.583864	FALSE	Not
P05387	RPLP2	6181	Large ribosomal subunit protein P2 OS=Homo sapiens OX=9606 GN=RPLP2 PE=1 SV=1	41	3	23	3	115	11.7	4.54	WT vs mut	1.49703	1.49703	1.42603	1.92609	0.00513101	0.0083428	1.49703	0.582105	FALSE	Not
O75151	PHF2	5253	Lysine-specific demethylase PHF2 OS=Homo sapiens OX=9606 GN=PHF2 PE=1 SV=4	6	5	10	5	1096	120.7	9.17	WT vs mut	1.4835	0.558302	3.06448	1.4835	0.637813	0.655072	1.4835	0.569005	FALSE	Not
Q99848	EBNA1BP2	10969	Probable rRNA-processing protein EBP2 OS=Homo sapiens OX=9606 GN=EBNA1BP2 PE=1 SV=2	20	7	21	7	306	34.8	10.1	WT vs mut	1.48154	1.01484	1.4957	1.48154	0.428784	0.451797	1.48154	0.567096	FALSE	Not
H0YIV4	NAP1L1	4673	Nucleosome assembly protein 1 like 1 (Fragment) OS=Homo sapiens OX=9606 GN=NAP1L1 PE=1 SV=1	30	10	46	9	385	44.7	4.49	WT vs mut	1.48018	1.78469	1.48018	1.27052	0.0428499	0.0530345	1.48018	0.565777	FALSE	Not
Q9BVI4	NOC4L	79050	Nucleolar complex protein 4 homolog OS=Homo sapiens OX=9606 GN=NOC4L PE=1 SV=1	23	12	36	12	516	58.4	7.49	WT vs mut	1.47919	1.47919	1.71105	1.2654	0.0304433	0.0388619	1.47919	0.56481	FALSE	Not
Q00839	HNRNPU	3192	Heterogeneous nuclear ribonucleoprotein U OS=Homo sapiens OX=9606 GN=HNRNPU PE=1 SV=6	45	33	345	4	825	90.5	6	WT vs mut	1.47583	0.952021	1.47583	2.46165	0.109854	0.127122	1.47583	0.561529	FALSE	Not
Q86W92	PPFIBP1	8496	Liprin-beta-1 OS=Homo sapiens OX=9606 GN=PPFIBP1 PE=1 SV=2	4	4	5	4	1011	114	5.55	WT vs mut	1.47387	0.885313	1.47387	1.62406	0.195175	0.219171	1.47387	0.559606	FALSE	Not
Q9C0C9	UBE2O	63893	(E3-independent) E2 ubiquitin-conjugating enzyme OS=Homo sapiens OX=9606 GN=UBE2O PE=1 SV=3	7	7	24	7	1292	141.2	5.12	WT vs mut	1.46979	2.54921	1.46979	1.17851	0.140106	0.159678	1.46979	0.555609	FALSE	Not
O75179	ANKRD17	26057	Ankyrin repeat domain-containing protein 17 OS=Homo sapiens OX=9606 GN=ANKRD17 PE=1 SV=3	6	14	45	10	2603	274.1	6.52	WT vs mut	1.46313	1.45709	1.46313	2.45453	0.0335709	0.0425049	1.46313	0.549059	FALSE	Not
E7EU96	CSNK2A1	1457	Casein kinase II subunit alpha OS=Homo sapiens OX=9606 GN=CSNK2A1 PE=1 SV=1	43	14	81	13	385	45.3	7.94	WT vs mut	1.45942	1.38534	1.52676	1.45942	0.027458	0.0353949	1.45942	0.545392	FALSE	Not
Q96FZ2	HMCES	56941	Abasic site processing protein HMCES OS=Homo sapiens OX=9606 GN=HMCES PE=1 SV=1	38	12	45	12	354	40.5	8.15	WT vs mut	1.44615	1.44615	1.0766	1.52861	0.447032	0.468999	1.44615	0.532218	FALSE	Not
Q5JUW8	DLG3	1741	Discs large MAGUK scaffold protein 3 OS=Homo sapiens OX=9606 GN=DLG3 PE=1 SV=1	8	6	13	6	849	93.5	7.05	WT vs mut	1.44091	1.91981	1.44091	1.07299	0.139226	0.15885	1.44091	0.526979	FALSE	Not
A0A087WTD7	AKAP13	11214	A-kinase anchoring protein 13 OS=Homo sapiens OX=9606 GN=AKAP13 PE=1 SV=1	4	5	8	5	1429	161.1	7.09	WT vs mut	1.43979	2.64949	1.43979	0.653046	0.395554	0.418851	1.43979	0.525859	FALSE	Not
O00471	EXOC5	10640	Exocyst complex component 5 OS=Homo sapiens OX=9606 GN=EXOC5 PE=1 SV=1	8	5	5	5	708	81.8	6.71	WT vs mut	1.43847	1.43847	1.46711	1.37338	0.368084	0.391461	1.43847	0.524534	FALSE	Not
G8JLB3	PUS1	80324	Pseudouridine synthase 1 (Fragment) OS=Homo sapiens OX=9606 GN=PUS1 PE=1 SV=1	16	5	14	5	384	42.9	8.47	WT vs mut	1.4375	1.4375	1.10008	1.71654	0.0231767	0.0304506	1.4375	0.523564	FALSE	Not
Q9UQ35	SRRM2	23524	Serine/arginine repetitive matrix protein 2 OS=Homo sapiens OX=9606 GN=SRRM2 PE=1 SV=2	6	14	46	14	2752	299.4	12.06	WT vs mut	1.434	1.38628	1.434	4.6455	0.164846	0.186462	1.434	0.520047	FALSE	Not
Q9BXP5	SRRT	51593	Serrate RNA effector molecule homolog OS=Homo sapiens OX=9606 GN=SRRT PE=1 SV=1	23	22	101	22	876	100.6	5.96	WT vs mut	1.43379	1.1637	1.43379	1.99555	0.113809	0.131431	1.43379	0.519831	FALSE	Not
P13807	GYS1	2997	Glycogen [starch] synthase, muscle OS=Homo sapiens OX=9606 GN=GYS1 PE=1 SV=2	7	5	16	5	737	83.7	6.18	WT vs mut	1.42978	0.689199	1.71235	1.42978	0.606428	0.623964	1.42978	0.515798	FALSE	Not
O00264	PGRMC1	10857	Membrane-associated progesterone receptor component 1 OS=Homo sapiens OX=9606 GN=PGRMC1 PE=1 SV=3	19	4	14	3	195	21.7	4.7	WT vs mut	1.42692	1.26214	1.42692	3.1471	0.0929205	0.109078	1.42692	0.5129	FALSE	Not
Q9UBF2	COPG2	26958	Coatomer subunit gamma-2 OS=Homo sapiens OX=9606 GN=COPG2 PE=1 SV=1	8	5	13	4	871	97.6	5.81	WT vs mut	1.42532	0.664271	3.01164	1.42532	0.44138	0.46421	1.42532	0.511287	FALSE	Not
A3KN83	SBNO1	55206	Protein strawberry notch homolog 1 OS=Homo sapiens OX=9606 GN=SBNO1 PE=1 SV=1	6	9	24	9	1393	154.2	7.88	WT vs mut	1.39813	6.83053	1.39813	1.0558	0.234899	0.260524	1.39813	0.483498	FALSE	Not
A0A994J6N5	FIP1L1	81608	Pre-mRNA 3'-end-processing factor FIP1 OS=Homo sapiens OX=9606 GN=FIP1L1 PE=1 SV=1	11	8	24	8	565	63.1	5.78	WT vs mut	1.39384	1.04817	1.70639	1.39384	0.129513	0.148461	1.39384	0.479062	FALSE	Not
Q5F1R6	DNAJC21	134218	DnaJ homolog subfamily C member 21 OS=Homo sapiens OX=9606 GN=DNAJC21 PE=1 SV=2	12	5	17	5	531	62	5.47	WT vs mut	1.38458	0.647723	2.4038	1.38458	0.427132	0.450334	1.38458	0.469447	FALSE	Not
O00566	MPHOSPH10	10199	U3 small nucleolar ribonucleoprotein protein MPP10 OS=Homo sapiens OX=9606 GN=MPHOSPH10 PE=1 SV=2	15	8	40	8	681	78.8	4.86	WT vs mut	1.38327	1.38327	1.60251	1.12842	0.188601	0.212067	1.38327	0.468083	FALSE	Not
P26038	MSN	4478	Moesin OS=Homo sapiens OX=9606 GN=MSN PE=1 SV=3	43	28	132	20	577	67.8	6.4	WT vs mut	1.383	1.383	1.2273	1.43864	0.0351633	0.0443489	1.383	0.467802	FALSE	Not
Q9BUQ8	DDX23	9416	Probable ATP-dependent RNA helicase DDX23 OS=Homo sapiens OX=9606 GN=DDX23 PE=1 SV=3	24	20	81	20	820	95.5	9.55	WT vs mut	1.37535	1.37535	0.871142	2.06885	0.27493	0.3014	1.37535	0.459803	FALSE	Not
A0A8V8TNA1	CAMK2D	817	Calcium/calmodulin-dependent protein kinase type II subunit delta OS=Homo sapiens OX=9606 GN=CAMK2D PE=1 SV=1	18	8	17	6	511	57.6	7.15	WT vs mut	1.37486	1.35532	2.69275	1.37486	0.137835	0.157368	1.37486	0.45928	FALSE	Not
Q6PD62	CTR9	9646	RNA polymerase-associated protein CTR9 homolog OS=Homo sapiens OX=9606 GN=CTR9 PE=1 SV=1	29	23	104	23	1173	133.4	6.77	WT vs mut	1.37297	1.37297	1.62869	1.16415	0.0695286	0.0829874	1.37297	0.457302	FALSE	Not
Q9Y6W5	WASF2	10163	Actin-binding protein WASF2 OS=Homo sapiens OX=9606 GN=WASF2 PE=1 SV=3	9	6	19	6	498	54.3	5.53	WT vs mut	1.37224	1.37224	1.30812	1.55855	0.387237	0.410553	1.37224	0.456528	FALSE	Not
Q29RF7	PDS5A	23244	Sister chromatid cohesion protein PDS5 homolog A OS=Homo sapiens OX=9606 GN=PDS5A PE=1 SV=1	17	21	42	17	1337	150.7	7.91	WT vs mut	1.36409	0.875005	1.36409	3.93258	0.242384	0.268387	1.36409	0.447943	FALSE	Not
Q68D10	SPTY2D1	144108	Protein SPT2 homolog OS=Homo sapiens OX=9606 GN=SPTY2D1 PE=1 SV=3	6	4	14	4	685	75.6	9.79	WT vs mut	1.35469	1.27214	1.94775	1.35469	0.350146	0.373548	1.35469	0.437964	FALSE	Not
B0QYK0	EWSR1	2130	EWS RNA binding protein 1 OS=Homo sapiens OX=9606 GN=EWSR1 PE=1 SV=1	15	6	59	6	618	64.9	9.38	WT vs mut	1.34129	0.995215	1.34129	2.04357	0.104684	0.121881	1.34129	0.423621	FALSE	Not
Q8IY81	FTSJ3	117246	pre-rRNA 2'-O-ribose RNA methyltransferase FTSJ3 OS=Homo sapiens OX=9606 GN=FTSJ3 PE=1 SV=2	19	11	27	11	847	96.5	8.4	WT vs mut	1.34109	1.2482	5.02034	1.34109	0.281256	0.306759	1.34109	0.423405	FALSE	Not
A0A087WVF4	CHD1	1105	DNA helicase OS=Homo sapiens OX=9606 GN=CHD1 PE=1 SV=2	6	10	16	6	1798	207.3	7.23	WT vs mut	1.33566	1.33566	1.03213	2.40859	0.294909	0.320016	1.33566	0.417555	FALSE	Not
Q9NUQ6	SPATS2L	26010	SPATS2-like protein OS=Homo sapiens OX=9606 GN=SPATS2L PE=1 SV=2	32	15	53	15	558	61.7	9.64	WT vs mut	1.31213	0.695629	1.31213	2.03151	0.453347	0.474459	1.31213	0.391906	FALSE	Not
P22626	HNRNPA2B1	3181	Heterogeneous nuclear ribonucleoproteins A2/B1 OS=Homo sapiens OX=9606 GN=HNRNPA2B1 PE=1 SV=2	73	30	543	27	353	37.4	8.95	WT vs mut	1.30747	1.00106	1.30747	2.37041	0.11411	0.131689	1.30747	0.386775	FALSE	Not
Q8NEF9	SRFBP1	153443	Serum response factor-binding protein 1 OS=Homo sapiens OX=9606 GN=SRFBP1 PE=1 SV=1	12	5	16	5	429	48.6	9.58	WT vs mut	1.29851	0.225578	1.29851	1.38719	0.652017	0.668856	1.29851	0.376859	FALSE	Not
Q14498	RBM39	9584	RNA-binding protein 39 OS=Homo sapiens OX=9606 GN=RBM39 PE=1 SV=2	28	14	78	12	530	59.3	10.1	WT vs mut	1.292	0.530086	1.292	1.30259	0.868732	0.876947	1.292	0.369601	FALSE	Not
Q8IYD1	GSPT2	23708	Eukaryotic peptide chain release factor GTP-binding subunit ERF3B OS=Homo sapiens OX=9606 GN=GSPT2 PE=1 SV=2	8	5	28	5	628	68.8	5.43	WT vs mut	1.29165	1.29165	1.16842	1.51954	0.0398215	0.0495376	1.29165	0.369217	FALSE	Not
P26368	U2AF2	11338	Splicing factor U2AF 65 kDa subunit OS=Homo sapiens OX=9606 GN=U2AF2 PE=1 SV=4	41	14	153	14	475	53.5	9.09	WT vs mut	1.28627	0.806963	1.28627	1.98727	0.269983	0.296357	1.28627	0.363195	FALSE	Not
Q96QR8	PURB	5814	Transcriptional regulator protein Pur-beta OS=Homo sapiens OX=9606 GN=PURB PE=1 SV=3	17	4	13	3	312	33.2	5.43	WT vs mut	1.27571	1.251	1.27571	5.77389	0.112899	0.130467	1.27571	0.351301	FALSE	Not
E9PCS8	MTA3	57504	Metastasis associated 1 family member 3 OS=Homo sapiens OX=9606 GN=MTA3 PE=1 SV=1	30	10	26	3	392	44.5	5.55	WT vs mut	1.27417	1.08484	1.27417	3.7267	0.650188	0.667381	1.27417	0.349558	FALSE	Not
Q68E01	INTS3	65123	Integrator complex subunit 3 OS=Homo sapiens OX=9606 GN=INTS3 PE=1 SV=1	12	10	46	10	1043	118	5.8	WT vs mut	1.27337	1.11042	1.27337	1.42925	0.0233078	0.0305759	1.27337	0.348646	FALSE	Not
Q96AE4	FUBP1	8880	Far upstream element-binding protein 1 OS=Homo sapiens OX=9606 GN=FUBP1 PE=1 SV=3	42	25	216	3	644	67.5	7.61	WT vs mut	1.27249	0.99681	1.27249	2.52343	0.132352	0.151513	1.27249	0.347655	FALSE	Not
Q9NS91	RAD18	56852	E3 ubiquitin-protein ligase RAD18 OS=Homo sapiens OX=9606 GN=RAD18 PE=1 SV=2	6	3	8	3	495	56.2	7.58	WT vs mut	1.25308	1.25308	0.932438	2.54361	0.318	0.342654	1.25308	0.325481	FALSE	Not
Q8NE71	ABCF1	23	ATP-binding cassette sub-family F member 1 OS=Homo sapiens OX=9606 GN=ABCF1 PE=1 SV=2	18	15	92	14	845	95.9	6.8	WT vs mut	1.24589	0.826407	1.26108	1.24589	0.446351	0.468572	1.24589	0.317179	FALSE	Not
P49755	TMED10	10972	Transmembrane emp24 domain-containing protein 10 OS=Homo sapiens OX=9606 GN=TMED10 PE=1 SV=2	35	7	30	6	219	25	7.44	WT vs mut	1.2448	1.86821	0.75343	1.2448	0.482304	0.503838	1.2448	0.315916	FALSE	Not
Q9H967	WDR76	79968	WD repeat-containing protein 76 OS=Homo sapiens OX=9606 GN=WDR76 PE=1 SV=2	12	7	30	7	626	69.7	9.25	WT vs mut	1.24381	0.521584	1.24381	1.47156	0.951252	0.954605	1.24381	0.314769	FALSE	Not
B4DHE8	MSI2	124540	Musashi RNA binding protein 2 OS=Homo sapiens OX=9606 GN=MSI2 PE=1 SV=1	29	8	61	8	324	34.8	8.88	WT vs mut	1.23623	0.718557	1.40939	1.23623	0.661952	0.677826	1.23623	0.305952	FALSE	Not
P39687	ANP32A	8125	Acidic leucine-rich nuclear phosphoprotein 32 family member A OS=Homo sapiens OX=9606 GN=ANP32A PE=1 SV=1	42	11	83	7	249	28.6	4.09	WT vs mut	1.23329	2.72644	1.23329	0.85486	0.322568	0.346507	1.23329	0.302508	FALSE	Not
A0A7I2V5S2	NPM1	4869	Nucleophosmin OS=Homo sapiens OX=9606 GN=NPM1 PE=1 SV=1	48	13	207	8	305	33.9	4.82	WT vs mut	1.21722	0.766668	1.21722	1.95808	0.485202	0.506555	1.21722	0.283595	FALSE	Not
P07199	CENPB	1059	Major centromere autoantigen B OS=Homo sapiens OX=9606 GN=CENPB PE=1 SV=2	6	3	10	3	599	65.1	4.55	WT vs mut	1.20807	0.870136	1.20807	1.33462	0.767713	0.778655	1.20807	0.272707	FALSE	Not
P49585	PCYT1A	5130	Choline-phosphate cytidylyltransferase A OS=Homo sapiens OX=9606 GN=PCYT1A PE=1 SV=2	23	7	28	7	367	41.7	7.25	WT vs mut	1.2015	1.14299	1.2015	1.39166	0.0527247	0.0641865	1.2015	0.264832	FALSE	Not
A0A087X2D5	MRPL45	84311	Large ribosomal subunit protein mL45 OS=Homo sapiens OX=9606 GN=MRPL45 PE=1 SV=1	11	3	9	3	306	35.3	9.03	WT vs mut	1.19439	1.19439	30.8259	1.15126	0.262708	0.288742	1.19439	0.256269	FALSE	Not
Q96DE0	NUDT16	131870	U8 snoRNA-decapping enzyme OS=Homo sapiens OX=9606 GN=NUDT16 PE=1 SV=2	42	7	17	6	195	21.3	6.89	WT vs mut	1.19283	1.19283	1.68197	1.0352	0.319532	0.343894	1.19283	0.254393	FALSE	Not
Q99613	EIF3C	8663	Eukaryotic translation initiation factor 3 subunit C OS=Homo sapiens OX=9606 GN=EIF3C PE=1 SV=1	33	30	227	30	913	105.3	5.68	WT vs mut	1.18891	1.18891	1.18791	1.43317	0.244725	0.27002	1.18891	0.24964	FALSE	Not
Q9Y2W2	WBP11	51729	WW domain-binding protein 11 OS=Homo sapiens OX=9606 GN=WBP11 PE=1 SV=1	21	11	31	11	641	70	8.38	WT vs mut	1.16937	1.02925	1.16937	3.22903	0.285809	0.311526	1.16937	0.225736	FALSE	Not
Q99590	SCAF11	9169	Protein SCAF11 OS=Homo sapiens OX=9606 GN=SCAF11 PE=1 SV=2	6	9	45	9	1463	164.6	8.41	WT vs mut	1.16852	1.16852	0.885824	2.25925	0.250441	0.27597	1.16852	0.22468	FALSE	Not
Q9P258	RCC2	55920	Protein RCC2 OS=Homo sapiens OX=9606 GN=RCC2 PE=1 SV=2	59	27	167	27	522	56	8.78	WT vs mut	1.16282	0.948248	1.16282	1.79534	0.214832	0.240139	1.16282	0.217632	FALSE	Not
P51572	BCAP31	10134	B-cell receptor-associated protein 31 OS=Homo sapiens OX=9606 GN=BCAP31 PE=1 SV=3	19	5	16	5	246	28	8.44	WT vs mut	1.15899	1.15899	0.975382	2.04413	0.294725	0.320016	1.15899	0.212872	FALSE	Not
Q9Y5B0	CTDP1	9150	RNA polymerase II subunit A C-terminal domain phosphatase OS=Homo sapiens OX=9606 GN=CTDP1 PE=1 SV=3	4	4	9	4	961	104.3	5.27	WT vs mut	1.15848	1.47581	1.15848	1.12183	0.583296	0.601976	1.15848	0.212233	FALSE	Not
F2Z3C8	SGK2	10110	Serum/glucocorticoid regulated kinase 2 OS=Homo sapiens OX=9606 GN=SGK2 PE=1 SV=1	11	3	4	3	285	32.1	8.47	WT vs mut	1.1554	34.3264	0.997261	1.1554	0.243246	0.268909	1.1554	0.208397	FALSE	Not
Q9H2U1	DHX36	170506	ATP-dependent DNA/RNA helicase DHX36 OS=Homo sapiens OX=9606 GN=DHX36 PE=1 SV=2	34	24	133	24	1008	114.7	7.68	WT vs mut	1.1542	1.00679	1.1542	1.65165	0.242459	0.268387	1.1542	0.206899	FALSE	Not
Q4KMP7	TBC1D10B	26000	TBC1 domain family member 10B OS=Homo sapiens OX=9606 GN=TBC1D10B PE=1 SV=3	13	8	32	8	808	87.1	9.19	WT vs mut	1.15365	1.20085	1.15365	1.02299	0.377336	0.400553	1.15365	0.206204	FALSE	Not
Q7LGA3	HS2ST1	9653	Heparan sulfate 2-O-sulfotransferase 1 OS=Homo sapiens OX=9606 GN=HS2ST1 PE=1 SV=1	22	8	29	8	356	41.9	8.69	WT vs mut	1.14907	8.69787	1.14907	1.10895	0.474238	0.495716	1.14907	0.200465	FALSE	Not
O60885	BRD4	23476	Bromodomain-containing protein 4 OS=Homo sapiens OX=9606 GN=BRD4 PE=1 SV=2	7	8	19	8	1362	152.1	9.19	WT vs mut	1.14515	1.14515	0.63784	1.29097	0.962736	0.96443	1.14515	0.195539	FALSE	Not
Q13148	TARDBP	23435	TAR DNA-binding protein 43 OS=Homo sapiens OX=9606 GN=TARDBP PE=1 SV=1	24	8	69	8	414	44.7	6.19	WT vs mut	1.1439	0.903888	1.1439	2.49376	0.234352	0.260087	1.1439	0.193966	FALSE	Not
Q9NR30	DDX21	9188	Nucleolar RNA helicase 2 OS=Homo sapiens OX=9606 GN=DDX21 PE=1 SV=5	44	31	134	30	783	87.3	9.28	WT vs mut	1.14198	0.736436	1.14198	3.06768	0.38162	0.404849	1.14198	0.191532	FALSE	Not
Q9NRY2	INIP	58493	SOSS complex subunit C OS=Homo sapiens OX=9606 GN=INIP PE=1 SV=1	24	3	14	3	104	11.4	9.25	WT vs mut	1.132	1.132	0.878722	1.88469	0.466072	0.487477	1.132	0.178874	FALSE	Not
O60828	PQBP1	10084	Polyglutamine-binding protein 1 OS=Homo sapiens OX=9606 GN=PQBP1 PE=1 SV=1	26	3	15	3	265	30.5	6.33	WT vs mut	1.13065	1.13065	1.05484	1.6867	0.322008	0.346223	1.13065	0.177153	FALSE	Not
Q96A33	CCDC47	57003	PAT complex subunit CCDC47 OS=Homo sapiens OX=9606 GN=CCDC47 PE=1 SV=1	24	10	29	10	483	55.8	4.87	WT vs mut	1.1289	1.1289	88.5937	0.662524	0.279487	0.30522	1.1289	0.174921	FALSE	Not
H3BNT7	PSMD7	5713	Proteasome 26S subunit, non-ATPase 7 OS=Homo sapiens OX=9606 GN=PSMD7 PE=1 SV=1	29	3	5	3	177	20.1	5.57	WT vs mut	1.12352	1.12352	1.50755	0.943085	0.366162	0.389904	1.12352	0.168031	FALSE	Not
A0A0D9SGE8	PHF6	84295	PHD finger protein 6 OS=Homo sapiens OX=9606 GN=PHF6 PE=1 SV=1	20	7	41	7	366	41.3	8.68	WT vs mut	1.1147	0.640437	1.1147	8.40703	0.434743	0.457511	1.1147	0.156653	FALSE	Not
P49736	MCM2	4171	DNA replication licensing factor MCM2 OS=Homo sapiens OX=9606 GN=MCM2 PE=1 SV=4	17	14	38	14	904	101.8	5.52	WT vs mut	1.11432	0.869811	1.11432	2.7742	0.281086	0.306759	1.11432	0.156161	FALSE	Not
Q8WUA2	PPIL4	85313	Peptidyl-prolyl cis-trans isomerase-like 4 OS=Homo sapiens OX=9606 GN=PPIL4 PE=1 SV=1	14	6	20	6	492	57.2	5.92	WT vs mut	1.09882	1.09882	0.383876	1.90415	0.877549	0.884802	1.09882	0.135959	FALSE	Not
P26583	HMGB2	3148	High mobility group protein B2 OS=Homo sapiens OX=9606 GN=HMGB2 PE=1 SV=2	62	17	159	13	209	24	7.81	WT vs mut	1.09488	0.870385	1.09488	1.31031	0.531123	0.551464	1.09488	0.130769	FALSE	Not
O15042	U2SURP	23350	U2 snRNP-associated SURP motif-containing protein OS=Homo sapiens OX=9606 GN=U2SURP PE=1 SV=2	28	27	152	27	1029	118.2	8.47	WT vs mut	1.08605	0.938839	1.08605	1.6171	0.327164	0.351003	1.08605	0.11909	FALSE	Not
P11388	TOP2A	7153	DNA topoisomerase 2-alpha OS=Homo sapiens OX=9606 GN=TOP2A PE=1 SV=3	23	34	162	22	1531	174.3	8.72	WT vs mut	1.0696	1.0696	0.953468	2.51072	0.451215	0.472645	1.0696	0.0970653	FALSE	Not
A0A0A0MQW0	MYEF2	50804	Myelin expression factor 2 OS=Homo sapiens OX=9606 GN=MYEF2 PE=1 SV=1	6	4	20	4	576	61.9	8.75	WT vs mut	1.06907	0.73614	1.06907	1.61986	0.658958	0.675165	1.06907	0.0963575	FALSE	Not
P15311	EZR	7430	Ezrin OS=Homo sapiens OX=9606 GN=EZR PE=1 SV=4	36	25	93	19	586	69.4	6.27	WT vs mut	1.05715	0.54147	1.05715	1.98187	0.89183	0.897611	1.05715	0.0801743	FALSE	Not
Q96NC0	ZMAT2	153527	Zinc finger matrin-type protein 2 OS=Homo sapiens OX=9606 GN=ZMAT2 PE=1 SV=1	19	4	9	4	199	23.6	9.01	WT vs mut	1.05562	1.05562	0.968627	327.078	0.318179	0.342654	1.05562	0.0780966	FALSE	Not
Q9NYF8	BCLAF1	9774	Bcl-2-associated transcription factor 1 OS=Homo sapiens OX=9606 GN=BCLAF1 PE=1 SV=2	19	15	50	15	920	106.1	9.98	WT vs mut	1.05337	0.903436	1.13312	1.05337	0.943266	0.947148	1.05337	0.0750124	FALSE	Not
O00267	SUPT5H	6829	Transcription elongation factor SPT5 OS=Homo sapiens OX=9606 GN=SUPT5H PE=1 SV=1	31	26	117	26	1087	120.9	5.06	WT vs mut	1.04519	0.728054	1.04519	1.6609	0.742772	0.754702	1.04519	0.0637662	FALSE	Not
Q00577	PURA	5813	Transcriptional activator protein Pur-alpha OS=Homo sapiens OX=9606 GN=PURA PE=1 SV=2	29	8	31	7	322	34.9	6.44	WT vs mut	1.03401	0.890056	1.03401	2.07863	0.327869	0.351538	1.03401	0.0482545	FALSE	Not
A0A2R8Y855	SMARCE1	6605	SWI/SNF related, matrix associated, actin dependent regulator of chromatin, subfamily e, member 1 OS=Homo sapiens OX=9606 GN=SMARCE1 PE=1 SV=1	21	6	17	6	367	41.8	5.83	WT vs mut	1.0214	0.769496	1.0214	2.07635	0.514537	0.535545	1.0214	0.0305522	FALSE	Not
Q9GZL7	WDR12	55759	Ribosome biogenesis protein WDR12 OS=Homo sapiens OX=9606 GN=WDR12 PE=1 SV=2	46	15	59	15	423	47.7	5.9	WT vs mut	1.01397	0.844554	1.01397	1.28368	0.900034	0.905334	1.01397	0.0200218	FALSE	Not
P21796	VDAC1	7416	Non-selective voltage-gated ion channel VDAC1 OS=Homo sapiens OX=9606 GN=VDAC1 PE=1 SV=2	15	3	17	3	283	30.8	8.54	WT vs mut	1.01394	0.947446	1.01394	1.30501	0.736696	0.749867	1.01394	0.0199719	FALSE	Not
Q92900	UPF1	5976	Regulator of nonsense transcripts 1 OS=Homo sapiens OX=9606 GN=UPF1 PE=1 SV=2	34	34	172	34	1129	124.3	6.61	WT vs mut	1.00819	0.745626	1.00819	1.59322	0.720203	0.73527	1.00819	0.0117636	FALSE	Not
P16422	EPCAM	4072	Epithelial cell adhesion molecule OS=Homo sapiens OX=9606 GN=EPCAM PE=1 SV=2	18	4	14	4	314	34.9	7.46	WT vs mut	1.00816	1.00816	0.950349	1.97542	0.289887	0.315368	1.00816	0.0117226	FALSE	Not
Q13151	HNRNPA0	10949	Heterogeneous nuclear ribonucleoprotein A0 OS=Homo sapiens OX=9606 GN=HNRNPA0 PE=1 SV=1	52	10	81	9	305	30.8	9.29	WT vs mut	1.00349	0.816926	1.00349	1.81244	0.504778	0.525708	1.00349	0.00503339	FALSE	Not
P13984	GTF2F2	2963	General transcription factor IIF subunit 2 OS=Homo sapiens OX=9606 GN=GTF2F2 PE=1 SV=2	10	3	13	3	249	28.4	9.23	WT vs mut	0.995474	0.995474	0.781697	2.31403	0.734153	0.74817	-1.00455	-0.00654472	FALSE	Not
Q13435	SF3B2	10992	Splicing factor 3B subunit 2 OS=Homo sapiens OX=9606 GN=SF3B2 PE=1 SV=2	40	33	207	33	895	100.2	5.67	WT vs mut	0.986114	0.983732	0.986114	2.30109	0.305552	0.331144	-1.01408	-0.0201736	FALSE	Not
Q9Y5B9	SUPT16H	11198	FACT complex subunit SPT16 OS=Homo sapiens OX=9606 GN=SUPT16H PE=1 SV=1	21	19	62	19	1047	119.8	5.66	WT vs mut	0.971349	0.797925	0.971349	1.7155	0.830001	0.839338	-1.0295	-0.0419388	FALSE	Not
P51991	HNRNPA3	220988	Heterogeneous nuclear ribonucleoprotein A3 OS=Homo sapiens OX=9606 GN=HNRNPA3 PE=1 SV=2	51	26	306	23	378	39.6	9.01	WT vs mut	0.969059	0.681889	0.969059	1.27322	0.698431	0.713469	-1.03193	-0.045343	FALSE	Not
Q9Y2L1	DIS3	22894	Exosome complex exonuclease RRP44 OS=Homo sapiens OX=9606 GN=DIS3 PE=1 SV=2	14	13	52	13	958	108.9	7.14	WT vs mut	0.962122	0.904039	1.03602	0.962122	0.580113	0.599052	-1.03937	-0.0557078	FALSE	Not
Q15424	SAFB	6294	Scaffold attachment factor B1 OS=Homo sapiens OX=9606 GN=SAFB PE=1 SV=4	29	26	142	17	915	102.6	5.47	WT vs mut	0.958661	0.595796	0.958661	1.57813	0.870511	0.878223	-1.04312	-0.0609079	FALSE	Not
Q5SZ64	SF3B4	10262	Splicing factor 3b subunit 4 (Fragment) OS=Homo sapiens OX=9606 GN=SF3B4 PE=1 SV=1	27	3	20	3	190	20.7	6.2	WT vs mut	0.957721	0.425496	0.957721	1.05342	0.2921	0.317371	-1.04415	-0.0623228	FALSE	Not
Q08945	SSRP1	6749	FACT complex subunit SSRP1 OS=Homo sapiens OX=9606 GN=SSRP1 PE=1 SV=1	18	15	68	14	709	81	6.87	WT vs mut	0.954	0.954	0.569155	1.09827	0.59893	0.616991	-1.04822	-0.0679385	FALSE	Not
Q9Y2W1	THRAP3	9967	Thyroid hormone receptor-associated protein 3 OS=Homo sapiens OX=9606 GN=THRAP3 PE=1 SV=2	18	18	111	18	955	108.6	10.15	WT vs mut	0.949875	0.877326	0.949875	1.2327	0.970601	0.971739	-1.05277	-0.0741897	FALSE	Not
Q14137	BOP1	23246	Ribosome biogenesis protein BOP1 OS=Homo sapiens OX=9606 GN=BOP1 PE=1 SV=2	16	9	37	9	746	83.6	6.19	WT vs mut	0.93656	0.93656	0.900715	1.08823	0.890096	0.896394	-1.06774	-0.0945574	FALSE	Not
Q9BTC0	DIDO1	11083	Death-inducer obliterator 1 OS=Homo sapiens OX=9606 GN=DIDO1 PE=1 SV=5	8	11	28	10	2240	243.7	7.88	WT vs mut	0.935555	0.935555	0.593854	0.956747	0.31593	0.341092	-1.06888	-0.0961061	FALSE	Not
P25788	PSMA3	5684	Proteasome subunit alpha type-3 OS=Homo sapiens OX=9606 GN=PSMA3 PE=1 SV=2	13	3	6	3	255	28.4	5.33	WT vs mut	0.932484	0.755343	0.932484	3.04905	0.549578	0.568913	-1.0724	-0.10085	FALSE	Not
J3KTL2	SRSF1	6426	Serine/arginine-rich splicing factor 1 OS=Homo sapiens OX=9606 GN=SRSF1 PE=1 SV=1	24	5	17	5	253	28.3	10.08	WT vs mut	0.916539	1.1921	0.915342	0.916539	0.999901	0.999901	-1.09106	-0.125732	FALSE	Not
F8W6I7	HNRNPA1	3178	Heterogeneous nuclear ribonucleoprotein A1 OS=Homo sapiens OX=9606 GN=HNRNPA1 PE=1 SV=2	58	26	463	7	307	33.1	9.13	WT vs mut	0.914672	0.608126	0.914672	1.11689	0.334119	0.357566	-1.09329	-0.128673	FALSE	Not
F8W8I6	TIA1	7072	TIA1 cytotoxic granule associated RNA binding protein OS=Homo sapiens OX=9606 GN=TIA1 PE=1 SV=1	24	6	42	5	385	42.8	7.74	WT vs mut	0.911833	0.573928	1.03318	0.911833	0.289072	0.314833	-1.09669	-0.133159	FALSE	Not
X6RCR8	ARID4B	51742	AT-rich interaction domain 4B (Fragment) OS=Homo sapiens OX=9606 GN=ARID4B PE=1 SV=1	8	3	7	3	483	55.3	5.14	WT vs mut	0.894303	0.894303	0.731952	3.78921	0.491544	0.51255	-1.11819	-0.161165	FALSE	Not
Q9UQ88	CDK11A	728642	Cyclin-dependent kinase 11A OS=Homo sapiens OX=9606 GN=CDK11A PE=1 SV=4	15	11	32	11	783	91.3	5.36	WT vs mut	0.893049	0.680888	0.893049	1.14651	0.335308	0.358614	-1.11976	-0.163188	FALSE	Not
A0A087WYT3	PTGES3	10728	Prostaglandin E synthase 3 OS=Homo sapiens OX=9606 GN=PTGES3 PE=1 SV=1	36	6	30	6	164	19.1	4.55	WT vs mut	0.890996	2.10332	0.890996	0.805437	0.739718	0.752047	-1.12234	-0.166509	FALSE	Not
H0Y993	DEK	7913	DEK oncogene (DNA binding), isoform CRA_b OS=Homo sapiens OX=9606 GN=DEK PE=1 SV=2	16	6	22	6	380	43.2	8.56	WT vs mut	0.890417	0.890417	0.748202	1.87032	0.850798	0.85986	-1.12307	-0.167447	FALSE	Not
Q8N7H5	PAF1	54623	RNA polymerase II-associated factor 1 homolog OS=Homo sapiens OX=9606 GN=PAF1 PE=1 SV=2	18	8	35	8	531	59.9	4.63	WT vs mut	0.88767	0.367095	0.88767	2.21089	0.798033	0.807488	-1.12654	-0.171904	FALSE	Not
H0Y9X1	TMA16	55319	Translation machinery-associated protein 16 (Fragment) OS=Homo sapiens OX=9606 GN=TMA16 PE=1 SV=1	17	4	19	4	242	27.7	9.57	WT vs mut	0.886447	0.886447	0.802632	1.01524	0.118419	0.13657	-1.1281	-0.173894	FALSE	Not
A0A590UJ50	CUL1	8454	Cullin 1 OS=Homo sapiens OX=9606 GN=CUL1 PE=1 SV=1	8	5	13	5	759	87.6	7.78	WT vs mut	0.884373	0.608453	0.884373	1.24511	0.549594	0.568913	-1.13075	-0.177274	FALSE	Not
Q8WVC0	LEO1	123169	RNA polymerase-associated protein LEO1 OS=Homo sapiens OX=9606 GN=LEO1 PE=1 SV=1	9	5	11	5	666	75.4	4.51	WT vs mut	0.883854	0.883854	0.525286	1.86241	0.905813	0.910611	-1.13141	-0.17812	FALSE	Not
Q9Y6D5	ARFGEF2	10564	Brefeldin A-inhibited guanine nucleotide-exchange protein 2 OS=Homo sapiens OX=9606 GN=ARFGEF2 PE=1 SV=3	7	11	21	8	1785	201.9	6.33	WT vs mut	0.883451	0.19414	0.883451	2.064	0.676691	0.692089	-1.13192	-0.178778	FALSE	Not
Q9NQZ2	UTP3	57050	Something about silencing protein 10 OS=Homo sapiens OX=9606 GN=UTP3 PE=1 SV=1	20	5	19	5	479	54.5	5.62	WT vs mut	0.871093	0.871093	0.646156	3.43175	0.735801	0.749402	-1.14798	-0.199101	FALSE	Not
Q16204	CCDC6	8030	Coiled-coil domain-containing protein 6 OS=Homo sapiens OX=9606 GN=CCDC6 PE=1 SV=2	5	3	3	3	474	53.3	7.34	WT vs mut	0.866833	0.866833	0.719282	1.42793	0.880006	0.886755	-1.15362	-0.206174	FALSE	Not
F5H6I7	ATL3	25923	Atlastin GTPase 3 OS=Homo sapiens OX=9606 GN=ATL3 PE=1 SV=1	15	5	20	5	523	58.7	5.64	WT vs mut	0.864655	0.198933	0.864655	0.902348	0.188111	0.211656	-1.15653	-0.209803	FALSE	Not
Q9BWF3	RBM4	5936	RNA-binding protein 4 OS=Homo sapiens OX=9606 GN=RBM4 PE=1 SV=1	49	17	114	3	364	40.3	7.08	WT vs mut	0.8479	0.798696	0.8479	1.07405	0.241326	0.267479	-1.17938	-0.238034	FALSE	Not
H7C2W9	RPL31	6160	Large ribosomal subunit protein eL31 (Fragment) OS=Homo sapiens OX=9606 GN=RPL31 PE=1 SV=1	47	7	78	7	108	12.8	11	WT vs mut	0.847441	0.776806	108.332	0.847441	0.432994	0.455952	-1.18002	-0.238815	FALSE	Not
O95251	KAT7	11143	Histone acetyltransferase KAT7 OS=Homo sapiens OX=9606 GN=KAT7 PE=1 SV=1	10	6	20	6	611	70.6	8.85	WT vs mut	0.838493	0.177093	0.838493	2.16849	0.620864	0.638433	-1.19262	-0.254129	FALSE	Not
Q969X6	UTP4	84916	U3 small nucleolar RNA-associated protein 4 homolog OS=Homo sapiens OX=9606 GN=UTP4 PE=1 SV=1	7	4	8	4	686	76.8	8.85	WT vs mut	0.837973	1.06795	0.0900067	0.837973	0.216766	0.242143	-1.19336	-0.255024	FALSE	Not
P35221	CTNNA1	1495	Catenin alpha-1 OS=Homo sapiens OX=9606 GN=CTNNA1 PE=1 SV=1	6	4	7	4	906	100	6.29	WT vs mut	0.834375	0.811119	0.834375	4.06109	0.422482	0.445982	-1.1985	-0.261232	FALSE	Not
P15927	RPA2	6118	Replication protein A 32 kDa subunit OS=Homo sapiens OX=9606 GN=RPA2 PE=1 SV=1	27	5	40	5	270	29.2	6.15	WT vs mut	0.832566	0.947992	0.832566	0.643441	0.0859859	0.101425	-1.20111	-0.264364	FALSE	Not
A0A0C4DFV9	SET	6418	SET nuclear proto-oncogene OS=Homo sapiens OX=9606 GN=SET PE=1 SV=2	41	8	76	8	296	34.5	4.34	WT vs mut	0.830207	0.578924	0.830207	0.949153	0.27906	0.305143	-1.20452	-0.268457	FALSE	Not
Q13825	AUH	549	Methylglutaconyl-CoA hydratase, mitochondrial OS=Homo sapiens OX=9606 GN=AUH PE=1 SV=1	14	4	12	4	339	35.6	9.48	WT vs mut	0.829955	0.634525	0.829955	0.888931	0.0563149	0.0682654	-1.20488	-0.268895	FALSE	Not
Q9UKJ3	GPATCH8	23131	G patch domain-containing protein 8 OS=Homo sapiens OX=9606 GN=GPATCH8 PE=1 SV=2	4	5	8	5	1502	164.1	8.66	WT vs mut	0.829877	0.829877	0.912268	0.659836	0.322101	0.346223	-1.205	-0.26903	FALSE	Not
Q3YEC7	RABL6	55684	Rab-like protein 6 OS=Homo sapiens OX=9606 GN=RABL6 PE=1 SV=2	24	13	55	13	729	79.5	5.22	WT vs mut	0.815992	0.868643	0.815992	0.570776	0.103437	0.120512	-1.2255	-0.293373	FALSE	Not
Q96Q06	PLIN4	729359	Perilipin-4 OS=Homo sapiens OX=9606 GN=PLIN4 PE=1 SV=3	9	3	3	3	1371	135.8	8.82	WT vs mut	0.812994	0.512996	2.16638	0.812994	0.95399	0.956791	-1.23002	-0.298683	FALSE	Not
Q15061	WDR43	23160	WD repeat-containing protein 43 OS=Homo sapiens OX=9606 GN=WDR43 PE=1 SV=3	16	9	41	9	677	74.8	5.57	WT vs mut	0.8078	0.8078	1.41245	0.611601	0.603945	0.621783	-1.23793	-0.30793	FALSE	Not
Q5T200	ZC3H13	23091	Zinc finger CCCH domain-containing protein 13 OS=Homo sapiens OX=9606 GN=ZC3H13 PE=1 SV=1	8	15	59	15	1668	196.5	9.42	WT vs mut	0.80439	0.783545	0.904739	0.80439	0.261793	0.287921	-1.24318	-0.314033	FALSE	Not
Q13243	SRSF5	6430	Serine/arginine-rich splicing factor 5 OS=Homo sapiens OX=9606 GN=SRSF5 PE=1 SV=1	28	8	28	7	272	31.2	11.59	WT vs mut	0.800697	0.365932	0.800697	1.08058	0.279453	0.30522	-1.24891	-0.320672	FALSE	Not
Q9Y3B9	RRP15	51018	RRP15-like protein OS=Homo sapiens OX=9606 GN=RRP15 PE=1 SV=2	15	4	24	4	282	31.5	5.52	WT vs mut	0.793061	0.725304	0.826645	0.793061	0.229083	0.254902	-1.26094	-0.334497	FALSE	Not
Q9UEE9	CFDP1	10428	Craniofacial development protein 1 OS=Homo sapiens OX=9606 GN=CFDP1 PE=1 SV=1	25	5	10	5	299	33.6	4.81	WT vs mut	0.790326	0.790326	0.773901	1.32967	0.771378	0.781907	-1.2653	-0.33948	FALSE	Not
Q96EP5	DAZAP1	26528	DAZ-associated protein 1 OS=Homo sapiens OX=9606 GN=DAZAP1 PE=1 SV=1	33	9	72	9	407	43.4	8.56	WT vs mut	0.79024	0.748853	1.01621	0.79024	0.10291	0.120061	-1.26544	-0.339637	FALSE	Not
Q00341	HDLBP	3069	Vigilin OS=Homo sapiens OX=9606 GN=HDLBP PE=1 SV=3	26	29	115	29	1268	141.4	6.87	WT vs mut	0.78606	0.78606	0.57931	0.890246	0.172551	0.19479	-1.27217	-0.347288	FALSE	Not
P09429	HMGB1	3146	High mobility group protein B1 OS=Homo sapiens OX=9606 GN=HMGB1 PE=1 SV=3	56	16	311	12	215	24.9	5.74	WT vs mut	0.770995	0.770995	1.11959	0.51185	0.306564	0.331845	-1.29703	-0.375207	FALSE	Not
P29372	MPG	4350	DNA-3-methyladenine glycosylase OS=Homo sapiens OX=9606 GN=MPG PE=1 SV=3	22	6	35	6	298	32.8	9.57	WT vs mut	0.768904	0.703428	0.768904	1.30504	0.547026	0.566942	-1.30055	-0.379125	FALSE	Not
P35269	GTF2F1	2962	General transcription factor IIF subunit 1 OS=Homo sapiens OX=9606 GN=GTF2F1 PE=1 SV=2	12	8	41	8	517	58.2	7.49	WT vs mut	0.766564	1.49374	0.540704	0.766564	0.523138	0.543503	-1.30452	-0.383522	FALSE	Not
Q9H0Z9	RBM38	55544	RNA-binding protein 38 OS=Homo sapiens OX=9606 GN=RBM38 PE=1 SV=2	19	3	10	3	239	25.5	8.65	WT vs mut	0.763611	0.763611	1.25716	0.240368	0.291463	0.31688	-1.30957	-0.389091	FALSE	Not
Q9NZM1	MYOF	26509	Myoferlin OS=Homo sapiens OX=9606 GN=MYOF PE=1 SV=1	13	24	44	24	2061	234.6	6.18	WT vs mut	0.756047	0.756047	0.560413	1.14071	0.53239	0.552443	-1.32267	-0.403452	FALSE	Not
P52272	HNRNPM	4670	Heterogeneous nuclear ribonucleoprotein M OS=Homo sapiens OX=9606 GN=HNRNPM PE=1 SV=3	72	55	912	55	730	77.5	8.7	WT vs mut	0.755182	0.721124	0.755182	1.72282	0.930865	0.935245	-1.32418	-0.405104	FALSE	Not
P49770	EIF2B2	8892	Translation initiation factor eIF2B subunit beta OS=Homo sapiens OX=9606 GN=EIF2B2 PE=1 SV=3	11	3	5	3	351	39	6.16	WT vs mut	0.746815	0.746815	0.583457	9.30598	0.5868	0.605226	-1.33902	-0.421176	FALSE	Not
Q8IWX8	CHERP	10523	Calcium homeostasis endoplasmic reticulum protein OS=Homo sapiens OX=9606 GN=CHERP PE=1 SV=3	24	16	78	16	916	103.6	9.04	WT vs mut	0.745734	0.54552	0.745734	1.10182	0.369118	0.392317	-1.34096	-0.423268	FALSE	Not
Q13501	SQSTM1	8878	Sequestosome-1 OS=Homo sapiens OX=9606 GN=SQSTM1 PE=1 SV=1	10	3	5	3	440	47.7	5.22	WT vs mut	0.745089	0.806425	0.303159	0.745089	0.125152	0.143655	-1.34212	-0.424515	FALSE	Not
Q9BQP7	MGME1	92667	Mitochondrial genome maintenance exonuclease 1 OS=Homo sapiens OX=9606 GN=MGME1 PE=1 SV=1	34	11	57	11	344	39.4	7.68	WT vs mut	0.73652	0.667359	0.73652	1.12443	0.205447	0.230251	-1.35774	-0.441203	FALSE	Not
A0A8V8TM61	PRPF40A	55660	HCG1811743, isoform CRA_d OS=Homo sapiens OX=9606 GN=PRPF40A PE=1 SV=1	9	9	52	9	934	106.3	7.99	WT vs mut	0.735929	0.697293	0.735929	1.03559	0.348894	0.372444	-1.35883	-0.442362	FALSE	Not
Q15717	ELAVL1	1994	ELAV-like protein 1 OS=Homo sapiens OX=9606 GN=ELAVL1 PE=1 SV=2	44	13	132	13	326	36.1	9.17	WT vs mut	0.728848	0.599827	0.728848	0.975753	0.0561429	0.0681536	-1.37203	-0.456309	FALSE	Not
Q53F19	NCBP3	55421	Nuclear cap-binding protein subunit 3 OS=Homo sapiens OX=9606 GN=NCBP3 PE=1 SV=2	11	8	28	8	620	70.5	5.73	WT vs mut	0.728647	0.607527	0.728647	1.01818	0.2441	0.269504	-1.37241	-0.456708	FALSE	Not
C9JRZ6	CHCHD3	54927	Coiled-coil-helix-coiled-coil-helix domain containing 3 OS=Homo sapiens OX=9606 GN=CHCHD3 PE=1 SV=2	12	3	10	3	232	26.7	7.75	WT vs mut	0.722859	0.722859	0.464607	2.11246	0.764947	0.77631	-1.3834	-0.468215	FALSE	Not
Q9NW82	WDR70	55100	WD repeat-containing protein 70 OS=Homo sapiens OX=9606 GN=WDR70 PE=1 SV=1	7	5	10	5	654	73.2	6.33	WT vs mut	0.719022	1.2699	0.551044	0.719022	0.445353	0.467812	-1.39078	-0.475893	FALSE	Not
O75940	SMNDC1	10285	Survival of motor neuron-related-splicing factor 30 OS=Homo sapiens OX=9606 GN=SMNDC1 PE=1 SV=1	41	7	13	7	238	26.7	7.24	WT vs mut	0.714504	0.633789	0.820889	0.714504	0.00819091	0.0122505	-1.39957	-0.484986	FALSE	Not
Q9H501	ESF1	51575	ESF1 homolog OS=Homo sapiens OX=9606 GN=ESF1 PE=1 SV=1	11	9	36	9	851	98.7	5.11	WT vs mut	0.706288	0.553511	0.706288	1.24341	0.400678	0.423751	-1.41585	-0.501672	FALSE	Not
A0A0A0MRI1	GPALPP1	55425	GPALPP motifs-containing protein 1 OS=Homo sapiens OX=9606 GN=GPALPP1 PE=1 SV=1	12	4	6	4	338	37.9	5.41	WT vs mut	0.704824	0.481543	1.40477	0.704824	0.689991	0.705269	-1.41879	-0.504664	FALSE	Not
Q15311	RALBP1	10928	RalA-binding protein 1 OS=Homo sapiens OX=9606 GN=RALBP1 PE=1 SV=3	7	4	8	4	655	76	5.88	WT vs mut	0.704112	0.704112	0.764521	0.609148	0.0271742	0.0350555	-1.42023	-0.506124	FALSE	Not
V9GZ56	LSM4	25804	U6 snRNA-associated Sm-like protein LSm4 (Fragment) OS=Homo sapiens OX=9606 GN=LSM4 PE=1 SV=1	27	6	50	6	238	25.7	10.15	WT vs mut	0.697166	0.668247	0.697166	2.20559	0.976064	0.976636	-1.43438	-0.520425	FALSE	Not
Q92688	ANP32B	10541	Acidic leucine-rich nuclear phosphoprotein 32 family member B OS=Homo sapiens OX=9606 GN=ANP32B PE=1 SV=1	40	11	94	7	251	28.8	4.06	WT vs mut	0.694051	0.694051	0.836682	0.616195	0.0100018	0.0145759	-1.44082	-0.526886	FALSE	Not
Q12872	SFSWAP	6433	Splicing factor, suppressor of white-apricot homolog OS=Homo sapiens OX=9606 GN=SFSWAP PE=1 SV=3	8	6	15	6	951	104.8	8.05	WT vs mut	0.69261	0.69261	0.550353	0.745308	0.0149358	0.0206881	-1.44381	-0.529886	FALSE	Not
P13647	KRT5	3852	Keratin, type II cytoskeletal 5 OS=Homo sapiens OX=9606 GN=KRT5 PE=1 SV=3	25	16	126	6	590	62.3	7.74	WT vs mut	0.678584	0.175516	0.678584	2.41571	0.519024	0.539886	-1.47366	-0.559401	FALSE	Not
O14979	HNRNPDL	9987	Heterogeneous nuclear ribonucleoprotein D-like OS=Homo sapiens OX=9606 GN=HNRNPDL PE=1 SV=3	33	17	155	15	420	46.4	9.57	WT vs mut	0.675444	0.528813	0.675444	0.776863	0.0168694	0.0229952	-1.48051	-0.566093	FALSE	Not
P49756	RBM25	58517	RNA-binding protein 25 OS=Homo sapiens OX=9606 GN=RBM25 PE=1 SV=3	13	10	33	10	843	100.1	6.32	WT vs mut	0.664068	0.383709	0.664068	0.749507	0.373022	0.39622	-1.50587	-0.590598	FALSE	Not
Q99549	MPHOSPH8	54737	M-phase phosphoprotein 8 OS=Homo sapiens OX=9606 GN=MPHOSPH8 PE=1 SV=2	12	7	28	7	860	97.1	6.06	WT vs mut	0.655006	1.39231	0.655006	0.191774	0.279046	0.305143	-1.5267	-0.610419	FALSE	Not
Q7Z4V5	HDGFL2	84717	Hepatoma-derived growth factor-related protein 2 OS=Homo sapiens OX=9606 GN=HDGFL2 PE=1 SV=1	14	9	27	8	671	74.3	7.49	WT vs mut	0.65209	1.11602	0.421786	0.65209	0.329391	0.352948	-1.53353	-0.616857	FALSE	Not
Q9UL25	RAB21	23011	Ras-related protein Rab-21 OS=Homo sapiens OX=9606 GN=RAB21 PE=1 SV=3	28	5	15	5	225	24.3	7.94	WT vs mut	0.644653	0.644653	0.588293	0.904719	0.0353498	0.0444933	-1.55122	-0.633405	TRUE	Down
Q01085	TIAL1	7073	Nucleolysin TIAR OS=Homo sapiens OX=9606 GN=TIAL1 PE=1 SV=1	33	9	76	8	375	41.6	7.74	WT vs mut	0.644446	0.45818	0.644446	0.736867	0.01095	0.0156769	-1.55172	-0.633869	TRUE	Down
P46100	ATRX	546	Transcriptional regulator ATRX OS=Homo sapiens OX=9606 GN=ATRX PE=1 SV=6	7	15	33	15	2492	282.4	6.55	WT vs mut	0.641067	0.494939	0.641067	0.988858	0.272945	0.299416	-1.5599	-0.641453	FALSE	Not
P45973	CBX5	23468	Chromobox protein homolog 5 OS=Homo sapiens OX=9606 GN=CBX5 PE=1 SV=1	25	4	14	4	191	22.2	5.86	WT vs mut	0.638139	0.562711	0.638139	1.01726	0.224812	0.250639	-1.56706	-0.648058	FALSE	Not
P02538	KRT6A	3853	Keratin, type II cytoskeletal 6A OS=Homo sapiens OX=9606 GN=KRT6A PE=1 SV=3	27	15	101	5	564	60	8	WT vs mut	0.634723	0.208159	1.49099	0.634723	0.263725	0.289673	-1.57549	-0.655801	FALSE	Not
A0AAQ5BIG2	-	-	FUS RNA binding protein OS=Homo sapiens OX=9606 GN=FUS PE=4 SV=1	15	8	89	7	524	53.3	9.36	WT vs mut	0.621327	0.621327	0.610829	1.94826	0.777456	0.7876	-1.60946	-0.686576	FALSE	Not
P27694	RPA1	6117	Replication protein A 70 kDa DNA-binding subunit OS=Homo sapiens OX=9606 GN=RPA1 PE=1 SV=2	27	18	101	18	616	68.1	7.21	WT vs mut	0.620201	0.620201	0.591428	1.18292	0.166616	0.188338	-1.61238	-0.689192	FALSE	Not
O60841	EIF5B	9669	Eukaryotic translation initiation factor 5B OS=Homo sapiens OX=9606 GN=EIF5B PE=1 SV=4	33	38	249	38	1220	138.7	5.49	WT vs mut	0.613555	0.53423	0.613555	1.06558	0.108143	0.125481	-1.62985	-0.704736	FALSE	Not
D6W5Y5	CIRBP	1153	Cold-inducible RNA-binding protein OS=Homo sapiens OX=9606 GN=CIRBP PE=1 SV=1	21	5	30	5	297	31.9	9.61	WT vs mut	0.603637	0.278304	0.603637	1.02787	0.2289	0.254864	-1.65662	-0.728246	FALSE	Not
Q7L7X3	TAOK1	57551	Serine/threonine-protein kinase TAO1 OS=Homo sapiens OX=9606 GN=TAOK1 PE=1 SV=1	8	10	32	8	1001	116	7.65	WT vs mut	0.593612	0.577686	0.593612	0.750089	0.00379675	0.00657026	-1.6846	-0.752407	TRUE	Down
E9PQX9	DRAP1	10589	DR1 associated protein 1 OS=Homo sapiens OX=9606 GN=DRAP1 PE=1 SV=1	22	3	18	3	185	20	4.65	WT vs mut	0.589604	0.432461	0.589604	2.70986	0.793189	0.803063	-1.69605	-0.762182	FALSE	Not
Q92541	RTF1	23168	RNA polymerase-associated protein RTF1 homolog OS=Homo sapiens OX=9606 GN=RTF1 PE=1 SV=4	8	5	12	5	710	80.3	8.15	WT vs mut	0.574192	0.538925	0.658364	0.574192	0.327026	0.351003	-1.74158	-0.800394	FALSE	Not
P35527	KRT9	3857	Keratin, type I cytoskeletal 9 OS=Homo sapiens OX=9606 GN=KRT9 PE=1 SV=3	50	23	137	23	623	62	5.24	WT vs mut	0.570268	0.0419795	0.570268	2.0904	0.355287	0.378795	-1.75356	-0.810288	FALSE	Not
M0R0R2	RPS5	6193	Small ribosomal subunit protein uS7 OS=Homo sapiens OX=9606 GN=RPS5 PE=1 SV=1	17	3	41	3	225	25.3	9.76	WT vs mut	0.5678	0.282294	1.21637	0.5678	0.210951	0.235955	-1.76118	-0.816546	FALSE	Not
P35244	RPA3	6119	Replication protein A 14 kDa subunit OS=Homo sapiens OX=9606 GN=RPA3 PE=1 SV=1	61	5	22	5	121	13.6	5.08	WT vs mut	0.564242	0.445032	0.564242	0.602324	0.00199263	0.00391267	-1.77229	-0.825615	TRUE	Down
D6RBZ0	HNRNPAB	3182	Heterogeneous nuclear ribonucleoprotein A/B OS=Homo sapiens OX=9606 GN=HNRNPAB PE=1 SV=1	39	17	144	15	327	35.7	6.95	WT vs mut	0.555824	0.497304	0.555824	0.902018	0.0826202	0.0976577	-1.79913	-0.8473	FALSE	Not
P98179	RBM3	5935	RNA-binding protein 3 OS=Homo sapiens OX=9606 GN=RBM3 PE=1 SV=1	39	6	62	6	157	17.2	8.91	WT vs mut	0.555539	0.355788	0.555539	0.927975	0.209125	0.234066	-1.80005	-0.848041	FALSE	Not
P07910	HNRNPC	3183	Heterogeneous nuclear ribonucleoproteins C1/C2 OS=Homo sapiens OX=9606 GN=HNRNPC PE=1 SV=4	65	23	204	3	306	33.7	5.08	WT vs mut	0.534748	0.421739	0.534748	0.98187	0.065375	0.0783032	-1.87004	-0.903068	FALSE	Not
P25490	YY1	7528	Transcriptional repressor protein YY1 OS=Homo sapiens OX=9606 GN=YY1 PE=1 SV=2	29	10	28	10	414	44.7	6.25	WT vs mut	0.531921	0.531921	0.380916	4.48765	0.957743	0.959992	-1.87998	-0.910715	FALSE	Not
Q96I25	RBM17	84991	Splicing factor 45 OS=Homo sapiens OX=9606 GN=RBM17 PE=1 SV=1	14	7	28	6	401	44.9	5.97	WT vs mut	0.526066	0.479966	0.604113	0.526066	0.025555	0.033243	-1.9009	-0.926685	TRUE	Down
P35908	KRT2	3849	Keratin, type II cytoskeletal 2 epidermal OS=Homo sapiens OX=9606 GN=KRT2 PE=1 SV=2	40	22	114	16	639	65.4	8	WT vs mut	0.525389	0.46791	0.525389	1.51122	0.489533	0.510765	-1.90335	-0.928541	FALSE	Not
Q14103	HNRNPD	3184	Heterogeneous nuclear ribonucleoprotein D0 OS=Homo sapiens OX=9606 GN=HNRNPD PE=1 SV=1	38	20	178	4	355	38.4	7.81	WT vs mut	0.511188	0.511188	0.506032	1.60855	0.418606	0.442164	-1.95623	-0.968073	FALSE	Not
Q8IWR0	ZC3H7A	29066	Zinc finger CCCH domain-containing protein 7A OS=Homo sapiens OX=9606 GN=ZC3H7A PE=1 SV=1	10	8	27	8	971	110.5	7.3	WT vs mut	0.509545	0.864828	0.509545	0.417098	0.0462019	0.056731	-1.96253	-0.972718	TRUE	Down
Q86YZ3	HRNR	388697	Hornerin OS=Homo sapiens OX=9606 GN=HRNR PE=1 SV=2	22	16	51	16	2850	282.2	10.04	WT vs mut	0.507654	0.0227871	0.507654	1.33237	0.233005	0.25876	-1.96985	-0.978084	FALSE	Not
A0A590UK80	-	-	RRM domain-containing protein (Fragment) OS=Homo sapiens OX=9606 PE=4 SV=1	8	9	41	5	1090	121	6.84	WT vs mut	0.50093	0.487231	0.50093	2.07547	0.566243	0.585792	-1.99629	-0.997319	FALSE	Not
Q04837	SSBP1	6742	Single-stranded DNA-binding protein, mitochondrial OS=Homo sapiens OX=9606 GN=SSBP1 PE=1 SV=1	34	5	76	5	148	17.2	9.6	WT vs mut	0.500801	0.270976	0.500801	1.47493	0.289211	0.314833	-1.9968	-0.99769	FALSE	Not
A0A1B0GVI3	KRT10	3858	Keratin, type I cytoskeletal 10 OS=Homo sapiens OX=9606 GN=KRT10 PE=1 SV=2	33	23	133	17	624	63.3	5.26	WT vs mut	0.499053	0.438067	0.499053	1.49308	0.396051	0.419117	-2.0038	-1.00274	FALSE	Not
P04264	KRT1	3848	Keratin, type II cytoskeletal 1 OS=Homo sapiens OX=9606 GN=KRT1 PE=1 SV=6	45	35	216	29	644	66	8.12	WT vs mut	0.495099	0.111336	0.495099	2.21389	0.423527	0.446809	-2.0198	-1.01421	FALSE	Not
Q9H0G5	NSRP1	84081	Nuclear speckle splicing regulatory protein 1 OS=Homo sapiens OX=9606 GN=NSRP1 PE=1 SV=1	10	6	18	6	558	66.4	8.84	WT vs mut	0.472671	0.341253	0.472671	1.08579	0.125001	0.143578	-2.11564	-1.08109	FALSE	Not
O60231	DHX16	8449	Pre-mRNA-splicing factor ATP-dependent RNA helicase DHX16 OS=Homo sapiens OX=9606 GN=DHX16 PE=1 SV=2	14	10	38	9	1041	119.2	6.8	WT vs mut	0.470019	0.257778	0.849565	0.470019	0.0579259	0.0700195	-2.12757	-1.08921	FALSE	Not
B2WTI3	JMJD6	23210	Bifunctional arginine demethylase and lysyl-hydroxylase JMJD6 OS=Homo sapiens OX=9606 GN=JMJD6 PE=1 SV=1	15	4	15	4	335	39.2	9.54	WT vs mut	0.452064	0.450524	0.860157	0.452064	0.0330658	0.0419587	-2.21208	-1.1454	TRUE	Down
O75494	SRSF10	10772	Serine/arginine-rich splicing factor 10 OS=Homo sapiens OX=9606 GN=SRSF10 PE=1 SV=1	11	3	13	3	262	31.3	11.27	WT vs mut	0.446159	0.446159	0.358371	0.891165	0.0507396	0.0619909	-2.24135	-1.16437	FALSE	Not
E7EQB2	LTF	4057	Lactotransferrin (Fragment) OS=Homo sapiens OX=9606 GN=LTF PE=1 SV=1	8	6	13	6	696	76.6	8.02	WT vs mut	0.442067	0.225466	0.442067	47.4073	0.723391	0.738083	-2.2621	-1.17766	FALSE	Not
Q86XK2	FBXO11	80204	F-box only protein 11 OS=Homo sapiens OX=9606 GN=FBXO11 PE=1 SV=3	4	3	7	3	927	103.5	6.99	WT vs mut	0.425528	0.152382	0.723795	0.425528	0.0595785	0.0719153	-2.35002	-1.23267	FALSE	Not
Q9P265	DIP2B	57609	Disco-interacting protein 2 homolog B OS=Homo sapiens OX=9606 GN=DIP2B PE=1 SV=3	4	3	8	3	1576	171.4	8.09	WT vs mut	0.41605	4.36538	0.41605	0.331856	0.859894	0.868538	-2.40356	-1.26517	FALSE	Not
A8CG34	POM121C	100101267	Nuclear envelope pore membrane protein POM 121C OS=Homo sapiens OX=9606 GN=POM121C PE=1 SV=3	5	4	11	4	1229	125	10.37	WT vs mut	0.390614	0.266999	0.390614	0.472939	0.00216658	0.0041956	-2.56007	-1.35618	TRUE	Down
H0Y8J2	CENPC	1060	Centromere protein C (Fragment) OS=Homo sapiens OX=9606 GN=CENPC PE=1 SV=1	5	3	7	3	728	82.5	9.54	WT vs mut	0.369962	0.369962	3.06403	0.0321102	0.447462	0.469162	-2.70298	-1.43455	FALSE	Not
Q32NC0	C18orf21	83608	UPF0711 protein C18orf21 OS=Homo sapiens OX=9606 GN=C18orf21 PE=1 SV=1	12	3	8	3	220	24.8	10.26	WT vs mut	0.365287	0.248345	0.365287	3.12487	0.519621	0.540178	-2.73758	-1.4529	FALSE	Not
Q9BW71	HIRIP3	8479	HIRA-interacting protein 3 OS=Homo sapiens OX=9606 GN=HIRIP3 PE=1 SV=3	8	4	18	4	556	61.9	8.54	WT vs mut	0.360748	0.298255	0.360748	0.600505	0.041315	0.0512835	-2.77202	-1.47094	TRUE	Down
A0A6Q8PFH9	ELP1	8518	Elongator complex protein 1 OS=Homo sapiens OX=9606 GN=ELP1 PE=1 SV=1	3	3	5	3	1313	148.1	5.74	WT vs mut	0.350253	2.40846	0.350253	0.339158	0.451337	0.472645	-2.85508	-1.51353	FALSE	Not
E9PRZ9	C11orf58	10944	Small acidic protein (Fragment) OS=Homo sapiens OX=9606 GN=C11orf58 PE=1 SV=1	36	3	19	3	90	10	5.95	WT vs mut	0.344484	0.287037	0.472699	0.344484	0.0039214	0.00675859	-2.90289	-1.53749	TRUE	Down
O15355	PPM1G	5496	Protein phosphatase 1G OS=Homo sapiens OX=9606 GN=PPM1G PE=1 SV=1	31	14	91	14	546	59.2	4.36	WT vs mut	0.302526	0.260679	0.302526	0.613146	0.0169981	0.0231522	-3.3055	-1.72487	TRUE	Down
A0A7I2YQQ9	WDR26	80232	WD repeat-containing protein 26 OS=Homo sapiens OX=9606 GN=WDR26 PE=1 SV=1	5	3	12	3	699	74.3	6.2	WT vs mut	0.251175	2.68294	0.251175	0.143398	0.534664	0.554466	-3.98129	-1.99324	FALSE	Not
Q99598	TSNAX	7257	Translin-associated protein X OS=Homo sapiens OX=9606 GN=TSNAX PE=1 SV=1	29	8	26	8	290	33.1	6.55	WT vs mut	0.187037	0.181065	0.187037	0.340866	0.00229327	0.00438133	-5.34652	-2.4186	TRUE	Down
Q15631	TSN	7247	Translin OS=Homo sapiens OX=9606 GN=TSN PE=1 SV=1	30	6	25	6	228	26.2	6.44	WT vs mut	0.0867806	0.0867806	0.060074	0.125079	0.000141161	0.000655333	-11.5233	-3.52648	TRUE	Down

## Sheet: candidates
protein	gene	gene_id	Description	Coverage [%]	# Peptides	# PSMs	# Unique Peptides	# AAs	MW [kDa]	calc. pI	compare	Med ratio	Ratio 1	Ratio 2	Ratio 3	p.value	adj.Pval	FC	log2FC	is_sig	DEP
Q00059	TFAM	7019	Transcription factor A, mitochondrial OS=Homo sapiens OX=9606 GN=TFAM PE=1 SV=1	33	11	36	11	246	29.1	9.72	WT vs mut	522.755	522.755	13.87	727.159	0.0126042	0.0177624	522.755	9.02999	TRUE	Up
C9JW69	RCC1	1104	Regulator of chromosome condensation (Fragment) OS=Homo sapiens OX=9606 GN=RCC1 PE=1 SV=1	48	10	33	10	372	39.6	8.37	WT vs mut	433.515	1963.57	246.268	433.515	0.00100502	0.00234951	433.515	8.75994	TRUE	Up
Q5VU79	UBAP2L	9898	Ubiquitin associated protein 2 like OS=Homo sapiens OX=9606 GN=UBAP2L PE=1 SV=2	20	13	46	13	1097	115.8	6.93	WT vs mut	323.503	323.503	273.974	578.395	9.3132e-06	0.000260491	323.503	8.33764	TRUE	Up
A0A2R8Y595	CTCF	10664	CCCTC-binding factor OS=Homo sapiens OX=9606 GN=CTCF PE=1 SV=1	18	12	32	12	638	73	8.28	WT vs mut	299.953	192.638	417.065	299.953	0.000118717	0.000594619	299.953	8.22859	TRUE	Up
Q96KR1	ZFR	51663	Zinc finger RNA-binding protein OS=Homo sapiens OX=9606 GN=ZFR PE=1 SV=2	18	17	43	17	1074	116.9	9.04	WT vs mut	252.986	715.853	136.167	252.986	0.000557781	0.00158782	252.986	7.98291	TRUE	Up
H7C561	SF1	7536	Splicing factor 1 OS=Homo sapiens OX=9606 GN=SF1 PE=1 SV=9	22	10	34	10	608	65.6	9.22	WT vs mut	222.196	222.196	161.146	292.667	2.55342e-06	0.000260491	222.196	7.79569	TRUE	Up
P09661	SNRPA1	6627	U2 small nuclear ribonucleoprotein A' OS=Homo sapiens OX=9606 GN=SNRPA1 PE=1 SV=2	29	7	21	7	255	28.4	8.62	WT vs mut	203.159	203.159	181.238	375.889	4.42363e-06	0.000260491	203.159	7.66646	TRUE	Up
Q92878	RAD50	10111	DNA repair protein RAD50 OS=Homo sapiens OX=9606 GN=RAD50 PE=1 SV=1	19	22	46	22	1312	153.8	6.89	WT vs mut	202.99	20.7824	202.99	448.158	0.0060097	0.00941703	202.99	7.66526	TRUE	Up
Q9Y224	RTRAF	51637	RNA transcription, translation and transport factor protein OS=Homo sapiens OX=9606 GN=RTRAF PE=1 SV=1	46	10	33	10	244	28.1	6.65	WT vs mut	181.409	42.17	181.409	279.194	0.000717067	0.00188713	181.409	7.5031	TRUE	Up
A0A669KB52	STAT1	6772	Signal transducer and activator of transcription OS=Homo sapiens OX=9606 GN=STAT1 PE=1 SV=1	19	11	40	11	636	74.2	6.49	WT vs mut	169.601	185.276	169.601	44.3893	0.00100556	0.00234951	169.601	7.406	TRUE	Up
